# Supplementary material for: Reconstruction and analysis of the genome-scale metabolic model of schizochytrium limacinum SR21 for docosahexaenoic acid production
Source: BMC Genomics. 2015 Oct 16;16:799. doi: 10.1186/s12864-015-2042-y (PMC4609125; doi:10.1186/s12864-015-2042-y)
Supplement: Additional file 2: — Essential genes identified by different in silico media. (XLSX 38 kb) [file 12864_2015_2042_MOESM2_ESM.xlsx]

## Sheet: singleGeneDeletion
Genes	μ(YE)	μ(MG)
Aurli1_45653	0.0812352	0.0587006
Aurli1_69780	0.0812352	0.0587006
Aurli1_123648	0.0812352	0.0587006
Aurli1_43799	0.0812352	0.0587006
Aurli1_139742	0.0812352	0.0587006
Aurli1_43379	0.0812052	0.058482
Aurli1_139427	0.0812352	0.0587006
Aurli1_95890	0.0812352	0.0587006
Aurli1_70359	0.0812352	0.0587006
Aurli1_46347	0.0792128	0.0564365
Aurli1_45035	0.0812352	0.0587006
Aurli1_42275	0.0812352	0.0587006
Aurli1_74731	0.0812352	0.0587006
Aurli1_42092	0.0812352	0.0587006
Aurli1_140333	0.0812352	0.0587006
Aurli1_72292	0.0812352	0.0587006
Aurli1_137186	0.0812352	0.0587006
Aurli1_136463	0.0812352	0.0587006
Aurli1_68928	0.0812352	0.0587006
Aurli1_147947	0.0812352	0.0587006
Aurli1_106883	0.0812352	0.0587006
Aurli1_114333	0.0812352	0.0587006
Aurli1_133990	0.0812352	0.0587006
Aurli1_46246	0.077507	0.0541568
Aurli1_116490	0.0812352	0.0587006
Aurli1_45586	0.0812352	0.0587006
Aurli1_140453	0.0812352	0.0587006
Aurli1_47491	0.0812352	0
Aurli1_46169	0.0812352	0.0587006
Aurli1_140755	0.0812352	0.0587006
Aurli1_120334	0.0812352	0.0587006
Aurli1_105607	0.0812352	0.0587006
Aurli1_137475	0.0812352	0.0587006
Aurli1_121331	0.0812352	0.0587006
Aurli1_44198	0.0812352	0.0587006
Aurli1_47930	0.0812352	0.0587006
Aurli1_44226	0.0812352	0.0587006
Aurli1_141703	0.0812352	0.0587006
Aurli1_83143	0.0812352	0.0587006
Aurli1_79344	0.0812352	0.0587006
Aurli1_139802	0.0812352	0.0587006
Aurli1_138505	0.0812352	0.0587006
Aurli1_68000	0.0812352	0.0587006
Aurli1_136342	0.0812352	0.0587006
Aurli1_138527	0.0812352	0.0587006
Aurli1_137683	0.0812352	0.0587006
Aurli1_121490	0.0812352	0.0587006
Aurli1_83581	0.0812352	0.0587006
Aurli1_117291	0.0812352	0.0587006
Aurli1_55836	0.0812352	0.0587006
Aurli1_118443	0.0730267	0.0527182
Aurli1_139391	0.0812352	0.0587006
Aurli1_141547	0.0812352	0.0587006
Aurli1_42435	0.0812352	0.0587006
Aurli1_91103	0.0812352	0.0587006
Aurli1_138805	0.0812352	0.0587006
Aurli1_140531	0.0812352	0.0587006
Aurli1_33431	0.0812352	0.0587006
Aurli1_36111	0.0789943	0.0569634
Aurli1_46390	0.081171	0.0584017
Aurli1_141948	0.0812352	0.0587006
Aurli1_122551	0.0812352	0.0587006
Aurli1_142771	0.0812352	0.0587006
Aurli1_102094	0.0812352	0.0587006
Aurli1_52554	0.0812352	0.0587006
Aurli1_75393	0.0745358	0.0546436
Aurli1_43584	0.0810623	0.0586398
Aurli1_116372	0.0812352	0.0587006
Aurli1_137277	0.0812352	0.0587006
Aurli1_71940	0.0812352	0.0587006
Aurli1_139023	0.0812352	0.0587006
Aurli1_85053	0.0812352	0.0587006
Aurli1_79000	0.0812352	0.0587006
Aurli1_70178	0.0812352	0.0587006
Aurli1_70150	0.0796245	0.0577764
Aurli1_41722	0.0812352	0.0587006
Aurli1_42054	0.0812352	0.0587006
Aurli1_149678	0.0812352	0.0587006
Aurli1_34362	0.0796245	0.0577764
Aurli1_99646	0.0812352	0.0587006
Aurli1_137243	0.0798396	0.0579396
Aurli1_138997	0.0798363	0
Aurli1_136227	0.0798714	0.0579309
Aurli1_42411	0.0763173	0.0550353
Aurli1_69267	0.0812352	0.0587006
Aurli1_67677	0.0812352	0.0587006
Aurli1_138966	0.0812352	0.0587006
Aurli1_44218	0.0812352	0.0587006
Aurli1_43566	0.0812352	0.0587006
Aurli1_70139	0.0812352	0.0587006
Aurli1_70444	0.0812352	0.0587006
Aurli1_125370	0.0812352	0.0587006
Aurli1_110060	0.0812352	0.0587006
Aurli1_77592	0.0812352	0.0587006
Aurli1_65958	0.0812352	0.0587006
Aurli1_137784	0.0810691	0.057311
Aurli1_129737	0.0812352	0.0587006
Aurli1_44415	0.0812352	0.0587006
Aurli1_138949	0.0812352	0.0587006
Aurli1_45601	0.0812352	0.0587006
Aurli1_43598	0	0
Aurli1_142722	0.0812352	0.0587006
Aurli1_45032	0.0812352	0.0587006
Aurli1_56540	0.0812352	0.0587006
Aurli1_59520	0.0812352	0.0587006
Aurli1_146434	0.0812352	0.0587006
Aurli1_42417	0.0812352	0.0587006
Aurli1_139156	0.0812352	0.0587006
Aurli1_133895	0.0812352	0.0587006
Aurli1_47804	0	0
Aurli1_43850	0	0
Aurli1_138363	0	0
Aurli1_140207	0.0812352	0.0587006
Aurli1_142566	0.0812352	0.0587006
Aurli1_73298	0.0812352	0.0587006
Aurli1_55283	0.0812352	0.0587006
Aurli1_41266	0.0812352	0.0587006
Aurli1_72872	0.0812352	0.0587006
Aurli1_145807	0.0812352	0.0587006
Aurli1_142396	0.0812352	0.0587006
Aurli1_2444	0.0812352	0.0587006
Aurli1_29715	0.0812352	0.0587006
Aurli1_142189	0.0812352	0.0587006
Aurli1_41691	0	0
Aurli1_45760	0	0
Aurli1_82670	0.0812352	0.0587006
Aurli1_117814	0.0812352	0.0587006
Aurli1_140481	0.0812352	0.0587006
Aurli1_140639	0.0812352	0.0587006
Aurli1_45684	0.0812352	0.0587006
Aurli1_54189	0.0812352	0.0587006
Aurli1_52765	0.0812352	0.0587006
Aurli1_81920	0.0812352	0.0587006
Aurli1_45218	0.0812352	0.0587006
Aurli1_141433	0.0812352	0.0587006
Aurli1_65806	0.0812352	0.0587006
Aurli1_82112	0.0812352	0.0587006
Aurli1_141057	0.0812352	0.0587006
Aurli1_106452	0.0812352	0.0587006
Aurli1_111508	0.0812352	0.0587006
Aurli1_68342	0.0812352	0.0587006
Aurli1_46360	0.0812352	0.0587006
Aurli1_62542	0.0812352	0.0587006
Aurli1_140338	0.0812352	0.0587006
Aurli1_8155	0.0812352	0.0587006
Aurli1_53197	0.0812352	0.0587006
Aurli1_140373	0.0812352	0.0587006
Aurli1_141131	0.0812352	0.0587006
Aurli1_51759	0.0812352	0.0587006
Aurli1_69036	0.0812352	0.0587006
Aurli1_70073	0.0812352	0.0587006
Aurli1_72769	0.0812352	0.0587006
Aurli1_137839	0.0812352	0.0587006
Aurli1_141833	0.0812352	0.0587006
Aurli1_131027	0.0812352	0.0587006
Aurli1_78400	0.0812352	0.0587006
Aurli1_107800	0.0812352	0.0587006
Aurli1_140489	0.0812352	0.0587006
Aurli1_109929	0.0812352	0.0587006
Aurli1_84744	0.0812352	0.0587006
Aurli1_57489	0.0812352	0.0587006
Aurli1_79035	0.0812352	0.0587006
Aurli1_139479	0.0812352	0.0587006
Aurli1_120311	0.0812352	0.0587006
Aurli1_45465	0.0812352	0.0587006
Aurli1_91675	0.0812352	0.0587006
Aurli1_46884	0.0812352	0.0587006
Aurli1_84665	0.0812352	0.0587006
Aurli1_146027	0.0812352	0.0587006
Aurli1_43266	0.0812352	0.0587006
Aurli1_142490	0.0812352	0.0587006
Aurli1_63582	0.0812352	0.0587006
Aurli1_45216	0.0810699	0.0586398
Aurli1_132136	0.0812352	0.0587006
Aurli1_137835	0.0812352	0.0587006
Aurli1_75453	0.0812352	0.0587006
Aurli1_57522	0.0812352	0.0587006
Aurli1_42278	0.0812352	0.0587006
Aurli1_136697	0.0812352	0.0587006
Aurli1_85731	0.0812352	0.0587006
Aurli1_48559	0.0812352	0.0587006
Aurli1_73845	0.0809981	0.0583159
Aurli1_91824	0.0812352	0.0587006
Aurli1_72745	0.0812352	0.0587006
Aurli1_46177	0.0812352	0.0587006
Aurli1_123015	0.0812352	0.0587006
Aurli1_137176	0.0812352	0.0587006
Aurli1_138485	0.0812352	0.0587006
Aurli1_56243	0.0812352	0.0587006
Aurli1_83414	0.0812352	0.0587006
Aurli1_44127	0.0812352	0.0587006
Aurli1_104773	0.0812352	0.0587006
Aurli1_139055	0.0803981	0.0577861
Aurli1_117395	0.0812352	0.0587006
Aurli1_143033	0.0810699	0.0586398
Aurli1_138555	0.0812352	0.0587006
Aurli1_44205	0.0812352	0.0587006
Aurli1_47709	0.0812352	0.0587006
Aurli1_45370	0.0812352	0.0587006
Aurli1_142565	0.0812352	0.0587006
Aurli1_136192	0.0812352	0.0582039
Aurli1_140612	0.0812352	0.0587006
Aurli1_49399	0.0812352	0.0587006
Aurli1_142917	0.0812352	0.0587006
Aurli1_6612	0.0812352	0.0587006
Aurli1_92601	0.0812352	0.0587006
Aurli1_132432	0.0812352	0.0587006
Aurli1_134722	0.0812352	0.0587006
Aurli1_85751	0.0812352	0.0587006
Aurli1_138544	0.0812352	0.0587006
Aurli1_44835	0.0812352	0.0587006
Aurli1_47106	0.0812352	0.0587006
Aurli1_41946	0.0812352	0.0587006
Aurli1_45893	0.0812352	0.0587006
Aurli1_137897	0.0812352	0.0587006
Aurli1_136855	0.0812352	0.0587006
Aurli1_42862	0.0812352	0.0587006
Aurli1_48225	0.0812352	0.0587006
Aurli1_41827	0.0812352	0.0587006
Aurli1_138132	0.0810699	0.0586398
Aurli1_54255	0.0812352	0.0587006
Aurli1_2136	0.0812352	0.0587006
Aurli1_41840	0.0812352	0.0587006
Aurli1_45404	0.0812352	0.0587006
Aurli1_142066	0.0812352	0.0587006
Aurli1_48616	0	0
Aurli1_45632	0.0812352	0.0587006
Aurli1_48165	0.0812352	0.0587006
Aurli1_42521	0	0
Aurli1_70957	0	0
Aurli1_43039	0	0
Aurli1_136370	0	0
Aurli1_57766	0.0812352	0.0587006
Aurli1_56307	0.0812352	0.0587006
Aurli1_42533	0.0812352	0.0587006
Aurli1_80156	0.0812352	0.0587006
Aurli1_69411	0.0812352	0.0587006
Aurli1_136727	0.0812352	0.0587006
Aurli1_138276	0.0812352	0.0587006
Aurli1_62261	0.0812352	0.0587006
Aurli1_8478	0.0812352	0.0587006
Aurli1_65130	0.0812352	0.0587006
Aurli1_143040	0.0812352	0.0587006
Aurli1_81189	0.0812352	0.0587006
Aurli1_37048	0.0812352	0.0587006
Aurli1_116051	0.0812352	0.0587006
Aurli1_8421	0.0812352	0.0587006
Aurli1_42765	0.0812352	0.0587006
Aurli1_139785	0.0812352	0.0587006
Aurli1_59218	0.0812352	0.0587006
Aurli1_64647	0.0812352	0.0587006
Aurli1_65038	0.0812352	0.0587006
Aurli1_138875	0.0812352	0.0587006
Aurli1_85438	0.0812352	0.0587006
Aurli1_140843	0.0812352	0.0587006
Aurli1_128082	0.0812352	0.0587006
Aurli1_139035	0.0812352	0.0587006
Aurli1_41657	0.0812352	0.0587006
Aurli1_12304	0.0812352	0.0587006
Aurli1_43418	0.0812352	0.0587006
Aurli1_120461	0.0812352	0.0587006
Aurli1_68678	0.0812352	0.0587006
Aurli1_78450	0.0812352	0.0587006
Aurli1_138764	0.0812352	0.0587006
Aurli1_106824	0.0812352	0
Aurli1_139509	0.0812352	0
Aurli1_43897	0.0812352	0.0587006
Aurli1_138523	0.0793219	0.0587006
Aurli1_42652	0.0812352	0.0587006
Aurli1_93886	0.0812352	0.0587006
Aurli1_34581	0.0812352	0.0587006
Aurli1_43893	0.0812352	0.0587006
Aurli1_48454	0.0812352	0
Aurli1_69076	0.0812352	0
Aurli1_82949	0	0
Aurli1_113233	0.0812352	0.0587006
Aurli1_82186	0.0812352	0.0587006
Aurli1_39355	0.0812352	0.0587006
Aurli1_6812	0.0812352	0.0587006
Aurli1_142158	0.0812352	0.0587006
Aurli1_82753	0.0812289	0.0587006
Aurli1_96374	0.0812352	0.0587006
Aurli1_140047	0.0812352	0.0587006
Aurli1_78757	0.0812352	0.0587006
Aurli1_142691	0.0812352	0.0587006
Aurli1_127069	0.0812352	0.0587006
Aurli1_46680	0.0812352	0.0587006
Aurli1_141865	0.0812352	0.0587006
Aurli1_119180	0.0812352	0.0587006
Aurli1_63536	0	0
Aurli1_71960	0.0812352	0.0587006
Aurli1_42133	0.0812352	0.0587006
Aurli1_73034	0.0812352	0.0587006
Aurli1_114034	0.0812352	0.0587006
Aurli1_115370	0.0812352	0.0587006
Aurli1_140148	0.0812352	0.0587006
Aurli1_45900	0.0812352	0.0587006
Aurli1_137534	0.0812352	0.0587006
Aurli1_47886	0.0812352	0.0587006
Aurli1_46749	0.0812352	0.0587006
Aurli1_137623	0.0812352	0.0587006
Aurli1_79458	0.0812352	0.0587006
Aurli1_44064	0.0812352	0.0587006
Aurli1_136365	0.0812352	0.0587006
Aurli1_42764	0.0812352	0.0587006
Aurli1_44289	0.0812352	0.0587006
Aurli1_42238	0.0812352	0.0587006
Aurli1_121096	0	0
Aurli1_139766	0.0812352	0.0587006
Aurli1_80143	0.0812352	0.0587006
Aurli1_137794	0.0812352	0.0587006
Aurli1_118906	0.0812352	0.0587006
Aurli1_142443	0.0812352	0
Aurli1_44216	0.0812352	0
Aurli1_102883	0.0812352	0
Aurli1_138216	0.0812352	0.0587006
Aurli1_138980	0.0812352	0.0587006
Aurli1_47681	0.0812352	0.0587006
Aurli1_7000	0.0812352	0.0587006
Aurli1_85504	0.0812352	0.0587006
Aurli1_141222	0.0624041	0
Aurli1_136925	0.0812352	0.0587006
Aurli1_137812	0.0812352	0.0587006
Aurli1_142827	0.0812352	0.0587006
Aurli1_141937	0.0812352	0.0586976
Aurli1_139364	0.0812352	0.0587006
Aurli1_45236	0.0812352	0.0587006
Aurli1_48080	0.0812352	0.0587006
Aurli1_4902	0.0812352	0.0587006
Aurli1_141832	0.0812352	0.0587006
Aurli1_75978	0.0812352	0.0587006
Aurli1_139962	0.0812352	0.0587006
Aurli1_50876	0.0812352	0.0587006
Aurli1_134435	0.0812352	0.0587006
Aurli1_83467	0.0812352	0.0587006
Aurli1_44025	0.0812352	0.0587006
Aurli1_75346	0.0812352	0.0587006
Aurli1_43262	0.0812352	0.0587006
Aurli1_138220	0.0812352	0.0587006
Aurli1_69053	0.0812352	0.0587006
Aurli1_140550	0.0812352	0.0587006
Aurli1_43817	0.0812352	0.0587006
Aurli1_114364	0.0812352	0.0587006
Aurli1_45172	0.0812352	0.0587006
Aurli1_76014	0.0812352	0.0587006
Aurli1_138580	0.0812352	0.0587006
Aurli1_70361	0.0812352	0.0587003
Aurli1_59016	0.0812352	0.0587006
Aurli1_42929	0.0812352	0
Aurli1_42195	0	0
Aurli1_2082	0.0812352	0.0587006
Aurli1_142059	0.0812352	0.0587006
Aurli1_142114	0.0812352	0.0587006
Aurli1_117613	0	0
Aurli1_78985	0.0812352	0.0587006
Aurli1_61577	0.0812352	0.0587006
Aurli1_46743	0.0812352	0.0587006
Aurli1_58598	0.0812352	0.0587006
Aurli1_45740	0.0812352	0.0587006
Aurli1_141875	0.0812352	0.0587006
Aurli1_141876	0.0812352	0.0587006
Aurli1_67075	0.0812352	0.0587006
Aurli1_50554	0.0812352	0.0587006
Aurli1_48617	0.0812352	0.0587006
Aurli1_65082	0.0812352	0.0587006
Aurli1_43938	0.0812352	0.0587006
Aurli1_45774	0.0812352	0.0587006
Aurli1_44258	0.0811924	0
Aurli1_46525	0.0812352	0.0587006
Aurli1_137356	0.0810699	0.0586398
Aurli1_137024	0.0812352	0.0587006
Aurli1_81116	0.0812352	0.0587006
Aurli1_116973	0.0812352	0.0587006
Aurli1_78664	0.0812352	0.0587006
Aurli1_47755	0.0812352	0.0587006
Aurli1_69290	0.0812352	0.0587006
Aurli1_141771	0.0812352	0.0587006
Aurli1_141377	0.0812352	0.0587006
Aurli1_45444	0.0812352	0.0587006
Aurli1_42885	0.0812352	0.0587006
Aurli1_140813	0.0812352	0.0587006
Aurli1_137157	0.0812352	0.0587006
Aurli1_102623	0.0812352	0.0587006
Aurli1_44030	0.0812352	0
Aurli1_140959	0.0812352	0
Aurli1_81660	0.0812352	0
Aurli1_85647	0	0
Aurli1_46198	0.0812352	0.0587006
Aurli1_8387	0.0812352	0.0587006
Aurli1_136360	0.0812352	0.0587006
Aurli1_42384	0.0812352	0.0587006
Aurli1_136286	0.0812352	0.0587006
Aurli1_47515	0.0812352	0.0587006
Aurli1_141485	0.0812352	0.0587006
Aurli1_138311	0.0812352	0.0587006
Aurli1_118763	0.0812352	0.0587006
Aurli1_146841	0.0812352	0.0587006
Aurli1_140756	0.0812352	0.0587006
Aurli1_43535	0.0812352	0.0587006
Aurli1_125563	0.0812352	0
Aurli1_45860	0.0812352	0
Aurli1_43907	0.0812352	0.0587006
Aurli1_47601	0.0812352	0.0587006
Aurli1_79111	0.0812352	0.0587006
Aurli1_141495	0.0812352	0.0587006
Aurli1_63251	0.0812352	0.0587006
Aurli1_48387	0.0812352	0.0587006
Aurli1_73963	0.0812352	0.0587006
Aurli1_142139	0.0812352	0.0587006
Aurli1_45185	0.0812352	0.0587006
Aurli1_32061	0.0812352	0.0587006
Aurli1_81320	0.0812352	0.0587006
Aurli1_70946	0.0812352	0.0587006
Aurli1_42455	0.0812352	0.0587006
Aurli1_7531	0.0812352	0.0587006
Aurli1_64420	0.0812352	0.0587006
Aurli1_139054	0.0812352	0.0587006
Aurli1_45086	0.0812352	0.0587006
Aurli1_48264	0.0812352	0.0587006
Aurli1_46351	0.0812352	0
Aurli1_81013	0.0812352	0
Aurli1_47773	0.0812352	0
Aurli1_85606	0.0812352	0.0587006
Aurli1_51129	0.0812352	0.0587006
Aurli1_72990	0.0812352	0.0587006
Aurli1_140607	0.0812352	0.0587006
Aurli1_42973	0.0812352	0.0587006
Aurli1_142569	0.0812352	0.0587006
Aurli1_42615	0.0812352	0.0587006
Aurli1_142746	0.0812352	0.0587006
Aurli1_74137	0.0812352	0.0586933
Aurli1_138128	0.0812352	0.0587006
Aurli1_74103	0.0812352	0
Aurli1_41510	0.0812352	0.0587006
Aurli1_126030	0.0812352	0.0587006
Aurli1_85346	0.0812352	0.0587006
Aurli1_45927	0.0812352	0
Aurli1_141479	0.0812352	0
Aurli1_47340	0.0812352	0
Aurli1_139443	0.0812352	0
Aurli1_8441	0.0812352	0.0587006
Aurli1_139877	0.0812352	0.0587006
Aurli1_44559	0.0812352	0.0587006
Aurli1_136096	0.0812352	0.0587006
Aurli1_70975	0.0812352	0.0587006
Aurli1_138417	0.0812352	0.0587006
Aurli1_1217	0.0812352	0.0587006
Aurli1_42379	0.0812352	0.0587006
Aurli1_47487	0.0812352	0.0587006
Aurli1_80982	0.0812352	0.0587006
Aurli1_142698	0.0812352	0.0587006
Aurli1_80277	0.0812352	0.0587006
Aurli1_139629	0.0812352	0.0587006
Aurli1_44962	0.0812352	0.0587006
Aurli1_140319	0.0812352	0.0587006
Aurli1_44656	0.0812352	0.0587006
Aurli1_141086	0.0812352	0.0587006
Aurli1_138891	0.0812352	0.0587006
Aurli1_136965	0.0812352	0.0587006
Aurli1_120222	0.0812352	0.0587006
Aurli1_117319	0.0812352	0.0587006
Aurli1_45721	0.0812352	0.0587006
Aurli1_48174	0.0812352	0.0587006
Aurli1_142818	0.0812352	0.0587006
Aurli1_115161	0.0812352	0.0587006
Aurli1_2779	0.0812352	0.0587006
Aurli1_58527	0.0812352	0.0587006
Aurli1_137963	0.0812352	0.0587006
Aurli1_123094	0.0812352	0.0587006
Aurli1_69658	0.0812352	0.0587006
Aurli1_137858	0.0812352	0.0587006
Aurli1_43066	0.0812352	0.0587006
Aurli1_136804	0.0812352	0.0587006
Aurli1_141332	0.0812352	0.0587006
Aurli1_140578	0.0812352	0.0587006
Aurli1_47403	0.0812352	0.0587006
Aurli1_44896	0.0812352	0.0587006
Aurli1_139328	0.0812352	0
Aurli1_44457	0.0812352	0.0587006
Aurli1_138304	0.0812352	0
Aurli1_120126	0.0812352	0
Aurli1_75184	0.0812352	0
Aurli1_43568	0.0812352	0
Aurli1_141707	0.0812352	0.0587006
Aurli1_119642	0.0812352	0
Aurli1_139036	0.0812352	0.0587006
Aurli1_137433	0.0812352	0.0587006
Aurli1_42250	0.0812352	0
Aurli1_81433	0.0812352	0.0587006
Aurli1_141082	0.0812352	0.0587006
Aurli1_81934	0.0812352	0.0587006
Aurli1_48661	0.0812352	0.0587006
Aurli1_139788	0.0812352	0.0587006
Aurli1_139782	0.0812352	0.0587006
Aurli1_48897	0.0812352	0.0587006
Aurli1_136201	0	0
Aurli1_46461	0.0812352	0.0587006
Aurli1_81310	0.0812352	0.0587006
Aurli1_47313	0	0
Aurli1_57802	0.0812352	0.0587006
Aurli1_70494	0.0812352	0.0587006
Aurli1_82287	0.0812352	0.0587006
Aurli1_48124	0.0812352	0.0587006
Aurli1_137368	0.0812352	0.0587006
Aurli1_43976	0.0812352	0.0587006
Aurli1_75192	0.0812352	0.0587006
Aurli1_142681	0	0
Aurli1_83142	0.0812352	0.0587006
Aurli1_8909	0.0812352	0.0587006
Aurli1_2088	0.0812352	0.0587006
Aurli1_2507	0.0812352	0.0587006
Aurli1_29301	0.0812352	0.0587006
Aurli1_140263	0.0812352	0.0587006
Aurli1_126688	0.0812352	0.0587006
Aurli1_80930	0.0812352	0.0587006
Aurli1_136037	0.0812352	0.0587006
Aurli1_42290	0.0812352	0.0587006
Aurli1_101509	0.0812352	0.0587006
Aurli1_42679	0.0812352	0.0587006
Aurli1_54412	0.0812352	0.0587006
Aurli1_137616	0.0812352	0.0587006
Aurli1_4917	0.0812352	0.0587006
Aurli1_138721	0.0812352	0.0587006
Aurli1_76369	0.0812352	0.0587006
Aurli1_139531	0.0812352	0.0587006
Aurli1_44358	0.0812352	0.0587006
Aurli1_138926	0.0812352	0.0587006
Aurli1_47702	0.0812352	0.0587006
Aurli1_44753	0.0812352	0.0587006
Aurli1_138364	0.0812352	0.0587006
Aurli1_43547	0.0812352	0.0587006
Aurli1_86109	0.0812352	0.0587006
Aurli1_70240	0.0812352	0.0587006
Aurli1_86153	0.0812352	0.0587006
Aurli1_46143	0.0812352	0.0587006
Aurli1_42704	0.0812352	0.0587006
Aurli1_138161	0.0812352	0.0587006
Aurli1_43746	0	0
Aurli1_48743	0	0
Aurli1_136098	0	0
Aurli1_138959	0	0
Aurli1_46994	0.0812352	0.0587006
Aurli1_139803	0.0812352	0.0587006
Aurli1_2614	0	0
Aurli1_136912	0.0812352	0.0587006
Aurli1_74008	0.0812352	0.0587006
Aurli1_131181	0.0812352	0.0587006
Aurli1_125257	0.0812352	0.0587006
Aurli1_141949	0.0812352	0.0587006
Aurli1_48309	0.0812352	0.0587006
Aurli1_56525	0.0812352	0.0587006
Aurli1_75220	0.0812352	0.0587006
Aurli1_33402	0.0812352	0.0587006
Aurli1_1192	0.0812352	0.0587006
Aurli1_43000	0.0812352	0.0587006
Aurli1_114891	0.0812352	0.0587006
Aurli1_62206	0.0812352	0.0587006
Aurli1_40044	0.0812352	0.0587006
Aurli1_73555	0.0812352	0.0587006
Aurli1_142338	0.0812352	0.0587006
Aurli1_35030	0.0812352	0.0587006
Aurli1_141515	0.0812352	0.0587006
Aurli1_86100	0.0812352	0.0587006
Aurli1_12987	0.0812352	0.0587006
Aurli1_141652	0.0812002	0.0586754
Aurli1_68789	0.0812352	0.0587006
Aurli1_119094	0.0812352	0.0587006
Aurli1_60779	0.0812352	0.0587006
Aurli1_119199	0.0812352	0.0587006
Aurli1_118108	0.0812352	0.0587006
Aurli1_118214	0.0812352	0.0587006
Aurli1_116088	0.0812352	0.0587006
Aurli1_136920	0.0812352	0.0587006
Aurli1_46632	0.0812352	0.0587006
Aurli1_137221	0.0812237	0.0586923
Aurli1_44474	0.0812352	0.0587006
Aurli1_73023	0.0812352	0.0587006
Aurli1_80026	0.0812352	0.0587006
Aurli1_118651	0.0812352	0.0587006
Aurli1_68380	0.0812352	0.0587006
Aurli1_32308	0.0812352	0.0587006
Aurli1_116061	0.0812352	0.0587006
Aurli1_119003	0.0812352	0.0587006
Aurli1_38801	0.0812352	0.0587006
Aurli1_47470	0.0812352	0.0587006
Aurli1_141950	0.0812352	0.0587006
Aurli1_141952	0.0812352	0.0587006
Aurli1_34306	0.0812352	0.0587006
Aurli1_45565	0.0812352	0.0587006
Aurli1_79361	0.0812352	0.0587006
Aurli1_108739	0.0812352	0.0587006
Aurli1_115433	0.0812352	0.0587006
Aurli1_53479	0.0812352	0.0587006
Aurli1_138585	0.0812352	0.0587006
Aurli1_114497	0.0812352	0.0587006
Aurli1_137103	0.0812352	0.0587006
Aurli1_619	0.0812352	0.0587006
Aurli1_104533	0.0812352	0.0587006
Aurli1_83992	0.0812352	0.0587006
Aurli1_39552	0.0812352	0.0587006
Aurli1_11945	0.0812352	0.0587006
Aurli1_83177	0.0812352	0.0587006
Aurli1_87541	0.0812352	0.0587006
Aurli1_68632	0.0812352	0.0587006
Aurli1_51939	0.0812352	0.0587006
Aurli1_44123	0.0812352	0.0587006
Aurli1_51808	0.0812352	0.0587006
Aurli1_76767	0.0812352	0.0587006
Aurli1_115614	0.0812352	0.0587006
Aurli1_61318	0.0812352	0.0587006
Aurli1_62997	0.0812352	0.0587006
Aurli1_66497	0.0812352	0.0587006
Aurli1_39605	0.0812352	0.0587006
Aurli1_44546	0.0812352	0.0587006
Aurli1_104577	0.0812352	0.0587006
Aurli1_80196	0.0812352	0.0587006
Aurli1_78950	0.0812352	0.0587006
Aurli1_41654	0	0
Aurli1_70503	0	0
Aurli1_62381	0.0812352	0.0587006
Aurli1_139787	0.0812352	0.0587006
Aurli1_43771	0.0812352	0.0587006
Aurli1_65144	0.0812352	0.0587006
Aurli1_46045	0.0812352	0.0587006
Aurli1_68334	0	0
Aurli1_132537	0.0812352	0.0587006
Aurli1_41997	0.0812352	0.0587006
Aurli1_79532	0.0812352	0.0587006
Aurli1_137824	0.0812352	0.0587006
Aurli1_69200	0.0812352	0.0587006
Aurli1_41345	0.0812352	0.0587006
Aurli1_9521	0.0812301	0.0586969
Aurli1_41896	0.0812352	0.0587006
Aurli1_47023	0.0812352	0.0587006
Aurli1_137245	0.0812352	0.0587006
Aurli1_81967	0	0
Aurli1_68433	0.0812352	0.0587006
Aurli1_140317	0.0812352	0.0587006
Aurli1_148509	0.0812352	0.0587006
Aurli1_48515	0.0812352	0.0587006
Aurli1_99166	0.0812352	0.0587006
Aurli1_48245	0.0812352	0.0587006
Aurli1_142468	0.0812352	0.0587006
Aurli1_43657	0.0812352	0.0587006
Aurli1_3743	0.0812352	0.0587006
Aurli1_7054	0.0812352	0.0587006
Aurli1_86378	0.0812352	0.0587006
Aurli1_120674	0.0812352	0.0587006
Aurli1_5965	0.0812352	0.0587006
Aurli1_140906	0.0812352	0.0587006
Aurli1_123630	0.0812352	0.0587006
Aurli1_46343	0.0812352	0.0587006
Aurli1_140619	0.0812352	0.0587006
Aurli1_95487	0.0812352	0.0587006
Aurli1_45002	0.0812352	0.0587006
Aurli1_47705	0.081163	0
Aurli1_141892	0.081163	0
Aurli1_42396	0.0812352	0.0587006
Aurli1_32818	0.0812352	0.0587006
Aurli1_58775	0.0812352	0.0587006
Aurli1_29354	0.0812352	0.0587006
Aurli1_140992	0.0812352	0.0587006
Aurli1_78378	0.0812352	0.0587006
Aurli1_142626	0.0812352	0.0587006
Aurli1_85300	0.0812352	0.0587006
Aurli1_69542	0.0812352	0.0587006
Aurli1_68846	0.0812352	0.0587006
Aurli1_47450	0.0812352	0.0587006
Aurli1_68446	0.0812352	0.0587006
Aurli1_136502	0.0812352	0.0587006
Aurli1_119116	0.0812352	0.0587006
Aurli1_44883	0.0812352	0.0587006
Aurli1_42499	0.0812352	0.0587006
Aurli1_139405	0.0812352	0.0587006
Aurli1_81536	0.0812352	0.0587006
Aurli1_81839	0.0812352	0.0587006
Aurli1_43789	0.0812352	0.0587006
Aurli1_136501	0.0812352	0.0587006
Aurli1_139750	0.0812352	0.0587006
Aurli1_138714	0.0812352	0.0587006
Aurli1_41753	0.0812352	0.0587006
Aurli1_140684	0.0812352	0.0587006
Aurli1_85669	0.0812352	0.0587006
Aurli1_139114	0.0812352	0.0587006
Aurli1_109114	0.0812352	0.0587006
Aurli1_47878	0.0812352	0.0587006
Aurli1_78490	0.0812352	0.0587006
Aurli1_137451	0.0812352	0.0587006
Aurli1_40131	0.0812352	0.0587006
Aurli1_137104	0.0812352	0.0587006
Aurli1_47920	0.0812352	0.0587006
Aurli1_47032	0.0812352	0.0587006
Aurli1_41608	0.0812352	0.0587006
Aurli1_55512	0.0812352	0.0587006
Aurli1_55592	0.0812352	0.0587006
Aurli1_69310	0.0812352	0.0587006
Aurli1_74860	0.0812352	0.0587006
Aurli1_35988	0.0812352	0.0587006
Aurli1_48858	0.0812352	0.0587006
Aurli1_141115	0.0812352	0.0587006
Aurli1_136678	0.0812352	0.0587006
Aurli1_61059	0.0812352	0.0587006
Aurli1_43918	0.0812352	0.0587006
Aurli1_116936	0.0812352	0.0587006
Aurli1_42910	0.0812352	0.0587006
Aurli1_116188	0.0812352	0.0587006
Aurli1_80369	0.0812352	0.0587006
Aurli1_46910	0.0812352	0.0587006
Aurli1_141059	0.0812352	0.0587006
Aurli1_28528	0.0812352	0.0587006
Aurli1_43682	0.0812352	0.0587006
Aurli1_47355	0.0812352	0.0587006
Aurli1_137795	0.0812352	0.0587006
Aurli1_42828	0.0812352	0.0587006
Aurli1_57601	0.0812352	0.0587006
Aurli1_83660	0	0
Aurli1_141670	0.0812352	0.0587006
Aurli1_66133	0.0812352	0.0587006
Aurli1_111355	0.0812352	0.0587006
Aurli1_42128	0.0812352	0.0587006
Aurli1_61722	0.0812352	0.0587006
Aurli1_137208	0.0812352	0.0587006
Aurli1_51115	0.0812352	0.0587006
Aurli1_47826	0.0812352	0.0587006
Aurli1_139467	0.0812352	0.0587006
Aurli1_8520	0.0812352	0.0587006
Aurli1_52388	0.0812352	0.0587006
Aurli1_34480	0.0812352	0.0587006
Aurli1_42185	0.0812352	0.0587006
Aurli1_43294	0.0812352	0.0587006
Aurli1_46492	0.0812352	0.0587006
Aurli1_43094	0.0812352	0.0587006
Aurli1_138797	0.0812352	0.0587006
Aurli1_6409	0.0812352	0.0587006
Aurli1_50782	0.0812352	0.0587006
Aurli1_139853	0.0812352	0.0587006
Aurli1_62099	0.0812352	0.0587006
Aurli1_142179	0.0812352	0.0587006
Aurli1_45936	0.0812352	0.0587006
Aurli1_136940	0.0812352	0.0587006
Aurli1_136858	0.0812352	0.0587006
Aurli1_78777	0.0812352	0.0587006
Aurli1_46705	0.0812352	0.0587006
Aurli1_64907	0.0812352	0.0587006
Aurli1_47555	0.0812352	0.0587006
Aurli1_42501	0.0812352	0.0587006
Aurli1_70893	0.0812352	0.0587006
Aurli1_69238	0.0812352	0.0587006
Aurli1_68806	0.0812352	0.0587006
Aurli1_55668	0.0812352	0.0587006
Aurli1_117908	0.0812352	0.0587006
Aurli1_141772	0.0812352	0.0587006
Aurli1_47873	0.0812352	0.0587006
Aurli1_138203	0.0812352	0.0587006
Aurli1_43118	0	0
Aurli1_48458	0.0812352	0.0587006
Aurli1_111675	0.0812352	0.0587006
Aurli1_67337	0.0812352	0.0587006
Aurli1_138994	0	0
Aurli1_45323	0	0
Aurli1_44124	0.0812352	0.0587006
Aurli1_46834	0.0812352	0.0587006
Aurli1_45770	0.0812352	0.0587006
Aurli1_30018	0.0812352	0.0587006
Aurli1_53311	0.0812352	0.0587006
Aurli1_11390	0.0812352	0.0587006
Aurli1_126174	0.0812352	0.0587006
Aurli1_92981	0.0812352	0.0587006
Aurli1_43258	0.0812352	0.0587006
Aurli1_139967	0.0812352	0.0587006
Aurli1_46521	0.0812352	0.0587006
Aurli1_116567	0.0812352	0.0587006
Aurli1_116918	0.0812352	0.0587006
Aurli1_10713	0.0812352	0.0587006
Aurli1_42049	0.0812352	0.0587006
Aurli1_58407	0.0812352	0.0587006
Aurli1_98191	0.0812352	0.0587006
Aurli1_136417	0.0812352	0.0587006
Aurli1_114109	0.0812352	0.0587006
Aurli1_65367	0.0812352	0.0587006
Aurli1_5072	0.0812352	0.0587006
Aurli1_35310	0.0812352	0.0587006
Aurli1_44372	0.0812352	0.0587006
Aurli1_75566	0.0812352	0.0587006
Aurli1_142388	0.0812352	0.0587006
Aurli1_77430	0.0812352	0.0587006
Aurli1_107841	0.0812352	0.0587006
Aurli1_141811	0.0812352	0.0587006
Aurli1_81804	0.0812352	0.0587006
Aurli1_77551	0.0812352	0.0587006
Aurli1_117391	0.0812352	0.0587006
Aurli1_70774	0.0812352	0.0587006
Aurli1_41981	0.0812352	0.0587006
Aurli1_102789	0.0812352	0.0587006
Aurli1_137969	0.0812352	0.0587006
Aurli1_80080	0.0812352	0.0587006
Aurli1_66413	0.0812352	0.0587006
Aurli1_142777	0.0812352	0.0587006
Aurli1_87513	0.0812352	0.0587006
Aurli1_58255	0.0812352	0.0587006
Aurli1_47990	0.0812352	0.0587006
Aurli1_62438	0.0812352	0.0587006
Aurli1_12772	0.0812352	0.0587006
Aurli1_138606	0.0812352	0.0587006
Aurli1_142806	0.0812352	0.0587006
Aurli1_142911	0.0812352	0.0587006
Aurli1_57543	0.0812352	0.0587006
Aurli1_69632	0.0812352	0.0587006
Aurli1_137535	0.0812352	0.0587006
Aurli1_47424	0.0812352	0.0587006
Aurli1_83054	0.0812352	0.0587006
Aurli1_47444	0.0812352	0.0587006
Aurli1_137288	0.0812352	0.0587006
Aurli1_140748	0.0812352	0.0587006
Aurli1_47441	0.0812352	0.0587006
Aurli1_43520	0.0812352	0.0587006
Aurli1_75813	0.0812352	0.0587006
Aurli1_66845	0.0812352	0.0587006
Aurli1_72904	0.0812352	0.0587006
Aurli1_7561	0.0812352	0.0587006
Aurli1_137670	0.0812352	0.0587006
Aurli1_6170	0.0812352	0.0587006
Aurli1_100178	0.0812352	0.0587006
Aurli1_139168	0.0812352	0.0587006
Aurli1_142871	0.0812352	0.0587006
Aurli1_136496	0.0812352	0.0587006
Aurli1_56703	0.0812352	0.0587006
Aurli1_139603	0.0812352	0.0587006
Aurli1_40304	0.0812352	0.0587006
Aurli1_42510	0.0812352	0.0587006
Aurli1_72646	0.0812352	0.0587006
Aurli1_142467	0.0812352	0.0587006
Aurli1_120677	0.0812352	0.0587006
Aurli1_64489	0.0812352	0.0587006
Aurli1_51245	0.0812352	0.0587006
Aurli1_139030	0.0812352	0.0587006
Aurli1_43871	0.0812352	0.0587006
Aurli1_52427	0.0812352	0.0587006
Aurli1_140866	0.0812352	0.0587006
Aurli1_140960	0.0812352	0.0587006
Aurli1_42793	0.0812352	0.0587006
Aurli1_81678	0.0812352	0.0587006
Aurli1_70261	0.0812352	0.0587006
Aurli1_140601	0.0812352	0.0587006
Aurli1_80810	0.0812352	0.0587006
Aurli1_80910	0.0812352	0.0587006
Aurli1_77828	0.0812352	0.0587006
Aurli1_55526	0.0812352	0.0587006
Aurli1_142284	0.0812352	0.0587006
Aurli1_44881	0.0812352	0.0587006
Aurli1_10741	0.0812352	0.0587006
Aurli1_138383	0.0812352	0.0587006
Aurli1_126409	0.0812352	0.0587006
Aurli1_138083	0.0812352	0.0587006
Aurli1_1736	0.0812352	0.0587006
Aurli1_140341	0.0812352	0.0587006
Aurli1_81326	0.0812352	0.0587006
Aurli1_124781	0.0812352	0.0587006
Aurli1_141519	0.0812352	0.0587006
Aurli1_142637	0	0
Aurli1_76700	0	0
Aurli1_46997	0	0
Aurli1_139555	0	0
Aurli1_45373	0	0
Aurli1_140061	0.0812352	0.0587006
Aurli1_44623	0.0812352	0.0587006
Aurli1_141834	0.0812352	0.0587006
Aurli1_137697	0.0812352	0.0587006
Aurli1_139580	0.0812352	0.0587006
Aurli1_111378	0.0812352	0.0587006
Aurli1_141302	0.0812352	0.0587006
Aurli1_139841	0.0812352	0.0587006
Aurli1_37008	0.0812352	0.0587006
Aurli1_47290	0	0
Aurli1_136839	0	0
Aurli1_139987	0.0812352	0.0587006
Aurli1_121901	0.0812352	0.0587006
Aurli1_115509	0.0812352	0.0587006
Aurli1_10648	0.0812352	0.0587006
Aurli1_10649	0.0812352	0.0587006
Aurli1_10650	0.0812352	0.0587006
Aurli1_82957	0.0812352	0.0587006
Aurli1_144762	0.0812352	0.0587006
Aurli1_140820	0.0812352	0.0587006
Aurli1_45929	0.0812352	0.0587006
Aurli1_67136	0.0812352	0.0587006
Aurli1_139252	0.0812352	0.0587006
Aurli1_68599	0.0812352	0.0587006
Aurli1_147139	0.0812352	0.0587006
Aurli1_142142	0.0812352	0.0587006
Aurli1_33850	0.0812352	0.0587006
Aurli1_44140	0.0812352	0.0587006
Aurli1_131052	0.0812352	0.0587006
Aurli1_136600	0.0812352	0.0587006
Aurli1_138951	0.0812352	0.0587006
Aurli1_58159	0.0812352	0.0587006
Aurli1_34726	0.0812352	0.0587006
Aurli1_44545	0.0812352	0.0587006
Aurli1_141565	0.0812352	0.0587006
Aurli1_140029	0.0812352	0.0587006
Aurli1_35831	0.0812352	0.0587006
Aurli1_114103	0.0812352	0.0587006
Aurli1_29435	0.0812352	0.0587006
Aurli1_72672	0.0812352	0.0587006
Aurli1_62164	0.0812352	0.0587006
Aurli1_83486	0.0493669	0.0359366
Aurli1_44432	0.0555008	0.0403428
Aurli1_141473	0.0493669	0.0359366
Aurli1_140431	0.0812352	0.0587006
Aurli1_122650	0.0812352	0.0587006
Aurli1_77999	0.0812352	0.0587006
Aurli1_80304	0.0812352	0.0587006
Aurli1_46564	0.0812352	0.0587006
Aurli1_130365	0.0493669	0.0359366
Aurli1_44116	0.0812352	0.0587006
Aurli1_43130	0.0812352	0.0587006
Aurli1_78849	0.0812352	0.0587006
Aurli1_46062	0.0812352	0.0587006
Aurli1_81136	0.0812352	0.0587006
Aurli1_118435	0.0812352	0.0587006
Aurli1_80829	0.0812352	0.0587006
Aurli1_142380	0.0812352	0.0587006
Aurli1_116101	0.0812352	0.0587006
Aurli1_45497	0.0812352	0.0587006
Aurli1_77895	0.0812352	0.0587006
Aurli1_54328	0.0812352	0.0587006
Aurli1_46037	0.0812352	0.0587006
Aurli1_140845	0.0812352	0.0587006
Aurli1_115358	0.0812352	0.0587006
Aurli1_70235	0.0812352	0.0587006
Aurli1_64491	0.0812352	0.0587006
Aurli1_119228	0.0812352	0.0587006
Aurli1_121572	0.0812352	0.0587006
Aurli1_43980	0.0812352	0.0587006
Aurli1_38583	0.0812352	0.0587006
Aurli1_138890	0.0812352	0.0587006
Aurli1_86368	0.0812352	0.0587006
Aurli1_73494	0.0812352	0.0587006
Aurli1_47144	0.0812352	0.0587006
Aurli1_142749	0.0812352	0.0587006
Aurli1_138285	0.0812352	0.0587006
Aurli1_43961	0.0812352	0.0587006
Aurli1_34472	0.0812352	0.0587006
Aurli1_80940	0.0812352	0.0587006
Aurli1_139715	0.0812352	0.0587006
Aurli1_48161	0	0
Aurli1_70907	0	0
Aurli1_139485	0	0
Aurli1_4912	0.0812352	0.0587006
Aurli1_80852	0.0812352	0.0587006
Aurli1_102684	0	0
Aurli1_2227	0	0
Aurli1_81829	0	0
Aurli1_40066	0	0
Aurli1_46763	0	0
Aurli1_5385	0.0812352	0.0587006
Aurli1_75333	0	0
Aurli1_69878	0.0812352	0.0587006
Aurli1_136549	0.0812352	0.0587006
Aurli1_87062	0.0812352	0.0587006
Aurli1_138343	0.0812352	0.0587006
Aurli1_50563	0.0812352	0.0587006
Aurli1_126249	0.0812352	0.0587006
Aurli1_119534	0.0812352	0.0587006
Aurli1_2590	0.0812352	0.0587006
Aurli1_79354	0.0812352	0.0587006
Aurli1_135550	0.0812352	0.0587006
Aurli1_72088	0.0812352	0.0587006
Aurli1_46627	0.0812352	0.0587006
Aurli1_57281	0.0812352	0.0587006
Aurli1_61576	0.0812352	0.0587006
Aurli1_8032	0.0812352	0.0587006
Aurli1_59951	0.0812352	0.0587006
Aurli1_115416	0.0812352	0.0587006
Aurli1_137802	0.0811846	0.0586451
Aurli1_41928	0.0812352	0.0587006
Aurli1_83242	0.0812352	0.0587006
Aurli1_68918	0.0812352	0.0587006
Aurli1_136024	0.0812352	0.0587006
Aurli1_44413	0.0812352	0.0587006
Aurli1_46457	0.0812352	0.0587006
Aurli1_43236	0.0812352	0.0587006
Aurli1_54858	0.0812352	0.0587006
Aurli1_71806	0.0811994	0.0586749
Aurli1_110754	0.0812352	0.0587006
Aurli1_7656	0.0812352	0.0587006
Aurli1_136473	0.0812352	0.0587006
Aurli1_81383	0.0812352	0.0587006
Aurli1_119754	0.0812352	0.0587006
Aurli1_76572	0.0812352	0.0587006
Aurli1_77161	0.0812352	0.0587006
Aurli1_73860	0.0812352	0.0587006
Aurli1_114903	0.0812352	0.0587006
Aurli1_84148	0	0
Aurli1_12864	0.0812352	0.0587006
Aurli1_139272	0.0812352	0.0587006
Aurli1_141660	0.0812352	0.0587006
Aurli1_142863	0.0812352	0.0587006
Aurli1_46	0.0812352	0.0587006
Aurli1_100463	0.0812352	0.0587006
Aurli1_83493	0.0812352	0.0587006
Aurli1_89908	0.0812352	0.0587006
Aurli1_138898	0	0
Aurli1_136092	0.0812352	0.0587006
Aurli1_74201	0.0812352	0.0587006
Aurli1_9003	0.0812352	0.0587006
Aurli1_47879	0.0812352	0.0587006
Aurli1_43979	0.0812352	0.0587006
Aurli1_75644	0	0
Aurli1_46964	0	0
Aurli1_102414	0.0812352	0.0587006
Aurli1_43421	0.0812352	0.0587006
Aurli1_144276	0.0812352	0.0587006
Aurli1_6297	0.0812352	0.0587006
Aurli1_47503	0.0812352	0.0587006
Aurli1_141500	0.0812352	0.0587006
Aurli1_43555	0.0812352	0.0587006
Aurli1_43124	0.0812352	0.0587006
Aurli1_43822	0.0812352	0.0587006
Aurli1_74884	0.0812352	0.0587006
Aurli1_50493	0.0812352	0.0587006
Aurli1_54859	0.0812352	0.0587006
Aurli1_41416	0.0812352	0.0587006
Aurli1_138729	0.0812352	0.0587006
Aurli1_70665	0.0812352	0.0587006
Aurli1_48940	0.0812352	0.0587006
Aurli1_52854	0.0812352	0.0587006
Aurli1_139786	0.0812352	0.0587006
Aurli1_132483	0.0812352	0.0587006
Aurli1_8701	0.0812352	0.0587006
Aurli1_141384	0.0812352	0.0587006
Aurli1_142454	0.0812352	0.0587006
Aurli1_43775	0.0812352	0.0587006
Aurli1_116915	0.0812352	0.0587006
Aurli1_2567	0.0812352	0.0587006
Aurli1_113696	0.0812352	0.0587006
Aurli1_2030	0.0812352	0.0587006
Aurli1_41341	0.0812352	0.0587006
Aurli1_41796	0.0812352	0.0587006
Aurli1_105818	0.0812352	0.0587006
Aurli1_116520	0.0812352	0.0587006
Aurli1_41229	0.0812352	0.0587006
Aurli1_42771	0.0812352	0.0587006
Aurli1_77652	0.0812352	0.0587006
Aurli1_139554	0.0812352	0.0587006
Aurli1_77887	0.0812352	0.0587006
Aurli1_54868	0.0812352	0.0587006
Aurli1_139768	0.0812352	0.0587006
Aurli1_149118	0.0812352	0.0587006
Aurli1_138925	0.0812352	0.0587006
Aurli1_116747	0.0812352	0.0587006
Aurli1_81423	0.0812352	0.0587006
Aurli1_46809	0.0812352	0.0587006
Aurli1_134415	0.0812352	0.0587006
Aurli1_113118	0.0812352	0.0587006
Aurli1_140546	0	0
Aurli1_140511	0.0812352	0.0587006
Aurli1_109147	0.0812352	0.0587006
Aurli1_77777	0.0812352	0.0587006
Aurli1_138281	0.0812352	0.0587006
Aurli1_57324	0.0812352	0.0587006
Aurli1_137598	0.0812352	0.0587006
Aurli1_136889	0.0812352	0.0587006
Aurli1_114032	0.0812352	0.0587006
Aurli1_62684	0.0812352	0.0587006
Aurli1_113981	0.0812352	0.0587006
Aurli1_49684	0.0812352	0.0587006
Aurli1_74125	0.0812352	0.0587006
Aurli1_113901	0.0812352	0.0587006
Aurli1_94932	0.0812352	0.0587006
Aurli1_84347	0.0812352	0.0587006
Aurli1_44630	0.0777015	0
Aurli1_46635	0.0812352	0.0587006
Aurli1_40651	0.0812352	0.0587006
Aurli1_75711	0.0809504	0.0587006
Aurli1_12104	0.0806214	0.0581382
Aurli1_49067	0.0812352	0.0587006
Aurli1_42497	0.0812352	0.0587006
Aurli1_43167	0.0812352	0.0587006
Aurli1_46795	0.0812352	0.0587006
Aurli1_34709	0.0812352	0.0587006
Aurli1_55702	0.0812352	0.0587006
Aurli1_84702	0.0812352	0.0587006
Aurli1_68849	0.0362017	0.0256101
Aurli1_59460	0.0812352	0.0587006
Aurli1_66378	0.0812352	0.0587006
Aurli1_64744	0.0812352	0.0587006
Aurli1_136478	0.0812352	0.0587006
Aurli1_137469	0.0812352	0.0587006
Aurli1_105291	0.0812352	0.0587006
Aurli1_139073	0.0812352	0.0587006
Aurli1_80217	0.0812352	0.0587006
Aurli1_82978	0.0812352	0.0587006
Aurli1_61511	0.0812352	0.0587006
Aurli1_115518	0.0812352	0.0587006
Aurli1_43942	0.0812352	0.0587006
Aurli1_70519	0.0812352	0.0587006
Aurli1_137192	0.0812352	0.0587006
Aurli1_104211	0.0812352	0.0587006
Aurli1_138611	0.0812352	0.0587006
Aurli1_76601	0.0811499	0.0587006
Aurli1_35256	0.0812352	0.0587006
Aurli1_136345	0.0812352	0.0587006
Aurli1_137765	0.0812352	0.0587006
Aurli1_46517	0.0812352	0.0587006
Aurli1_46657	0.0812352	0.0587006
Aurli1_83834	0.0812352	0.0587006
Aurli1_132254	0.0812352	0.0587006
Aurli1_46925	0.0812352	0.0587006
Aurli1_48648	0.0812352	0.0587006
Aurli1_142773	0.0812352	0.0587006
Aurli1_86292	0.0812352	0.0587006
Aurli1_72219	0.0812352	0.0587006
Aurli1_33234	0.0812352	0.0587006
Aurli1_49628	0.0753087	0.0587006
Aurli1_56290	0.0812352	0.0587006
Aurli1_141631	0.0812352	0.0587006
Aurli1_77153	0.0812352	0.0587006
Aurli1_124060	0.0812352	0.0587006
Aurli1_65274	0.0812352	0.0587006
Aurli1_77672	0.0812352	0.0587006
Aurli1_140004	0.0812352	0.0587006
Aurli1_78769	0.0812352	0.0587006
Aurli1_78676	0.0812352	0.0587006
Aurli1_70273	0.0812352	0.0587006
Aurli1_139106	0.0812352	0.0587006
Aurli1_1387649	0.0812352	0.0587006
Aurli1_81928	0.0812352	0.0587006
Aurli1_141638	0.0812352	0.0587006
Aurli1_124673	0	0
Aurli1_41584	0.0812352	0.0587006
Aurli1_68725	0.0812352	0.0587006
Aurli1_41942	0.0812352	0.0587006
Aurli1_69565	0.0812352	0.0587006
Aurli1_116966	0.0812352	0.0587006
Aurli1_140816	0.0812352	0.0587006
Aurli1_43451	0.0812352	0.0587006
Aurli1_43549	0.0812352	0.0587006
Aurli1_73714	0.0812352	0.0587006
Aurli1_115998	0.0812352	0.0587006
Aurli1_91418	0.0812352	0.0587006
Aurli1_116058	0.0812352	0.0587006
Aurli1_75001	0.0812352	0.0587006
Aurli1_116222	0.0812352	0.0587006
Aurli1_81501	0.0812352	0.0587006
Aurli1_84578	0.0812352	0.0587006
Aurli1_139044	0.0812352	0.0587006
Aurli1_70745	0.0812352	0.0587006
Aurli1_119516	0.0812352	0.0587006
Aurli1_82288	0.0812352	0.0587006
Aurli1_43523	0.0812352	0.0587006
Aurli1_5937	0.0812352	0.0587006
Aurli1_62548	0.0812352	0.0587006
Aurli1_120676	0.0812352	0.0587006
Aurli1_4009	0.0812352	0.0587006
Aurli1_136306	0.0812352	0.0587006
Aurli1_136307	0.0812352	0.0587006
Aurli1_51601	0.0812352	0.0587006
Aurli1_140579	0.0812352	0.0587006
Aurli1_46307	0.0812352	0.0587006
Aurli1_79559	0.0609977	0.0394953
Aurli1_70089	0.0812352	0.0587006
Aurli1_40578	0.0810306	0.0587006
Aurli1_136308	0.0812352	0.0587006
Aurli1_140580	0.0812352	0.0587006
Aurli1_148880	0.0812352	0.0587006
Aurli1_53919	0.0812352	0.0587006
Aurli1_65724	0.0812352	0.0587006
Aurli1_63478	0	0
Aurli1_112786	0.0812352	0.0587006

## Sheet: Essential genes in YE
Genes	Subsystems
Aurli1_43598	Carbohydrate Metabolism
Aurli1_47804	Carbohydrate Metabolism
Aurli1_43850	Carbohydrate Metabolism
Aurli1_138363	Carbohydrate Metabolism
Aurli1_41691	Carbohydrate Metabolism
Aurli1_45760	Carbohydrate Metabolism
Aurli1_48616	Carbohydrate Metabolism
Aurli1_42521	Carbohydrate Metabolism
Aurli1_70957	Carbohydrate Metabolism
Aurli1_43039	Carbohydrate Metabolism
Aurli1_136370	Carbohydrate Metabolism
Aurli1_82949	Amino Acid Metabolism
Aurli1_63536	Amino Acid Metabolism
Aurli1_121096	Amino Acid Metabolism
Aurli1_42195	Amino Acid Metabolism
Aurli1_117613	Amino Acid Metabolism
Aurli1_85647	Amino Acid Metabolism
Aurli1_136201	Metabolism of Other Amino Acids
Aurli1_47313	Metabolism of Other Amino Acids
Aurli1_142681	Metabolism of Other Amino Acids
Aurli1_43746	Nucleotide Metabolism
Aurli1_48743	Nucleotide Metabolism
Aurli1_136098	Nucleotide Metabolism
Aurli1_138959	Nucleotide Metabolism
Aurli1_2614	Nucleotide Metabolism
Aurli1_41654	Nucleotide Metabolism
Aurli1_70503	Nucleotide Metabolism
Aurli1_68334	Nucleotide Metabolism
Aurli1_81967	Nucleotide Metabolism
Aurli1_83660	Energy metabolism
Aurli1_43118	Metabolism of Cofactors and Vitamins
Aurli1_138994	Metabolism of Cofactors and Vitamins
Aurli1_45323	Metabolism of Cofactors and Vitamins
Aurli1_142637	Other Metabolisms
Aurli1_76700	Other Metabolisms
Aurli1_46997	Other Metabolisms
Aurli1_139555	Other Metabolisms
Aurli1_45373	Other Metabolisms
Aurli1_47290	Other Metabolisms
Aurli1_136839	Other Metabolisms
Aurli1_48161	Lipid Metabolism
Aurli1_70907	Lipid Metabolism
Aurli1_139485	Lipid Metabolism
Aurli1_102684	Lipid Metabolism
Aurli1_2227	Lipid Metabolism
Aurli1_81829	Lipid Metabolism
Aurli1_40066	Lipid Metabolism
Aurli1_46763	Lipid Metabolism
Aurli1_75333	Lipid Metabolism
Aurli1_84148	Lipid Metabolism
Aurli1_138898	Lipid Metabolism
Aurli1_75644	Lipid Metabolism
Aurli1_46964	Lipid Metabolism
Aurli1_140546	Lipid Metabolism
Aurli1_124673	Transport Reaction
Aurli1_63478	Transport Reaction

## Sheet: Essential genes in MG
Genes	Subsystems
Aurli1_47491	Carbohydrate Metabolism
Aurli1_138997	Carbohydrate Metabolism
Aurli1_43598	Carbohydrate Metabolism
Aurli1_47804	Carbohydrate Metabolism
Aurli1_43850	Carbohydrate Metabolism
Aurli1_138363	Carbohydrate Metabolism
Aurli1_41691	Carbohydrate Metabolism
Aurli1_45760	Carbohydrate Metabolism
Aurli1_48616	Carbohydrate Metabolism
Aurli1_42521	Carbohydrate Metabolism
Aurli1_70957	Carbohydrate Metabolism
Aurli1_43039	Carbohydrate Metabolism
Aurli1_136370	Carbohydrate Metabolism
Aurli1_106824	Amino Acid Metabolism
Aurli1_139509	Amino Acid Metabolism
Aurli1_48454	Amino Acid Metabolism
Aurli1_69076	Amino Acid Metabolism
Aurli1_82949	Amino Acid Metabolism
Aurli1_63536	Amino Acid Metabolism
Aurli1_121096	Amino Acid Metabolism
Aurli1_142443	Amino Acid Metabolism
Aurli1_44216	Amino Acid Metabolism
Aurli1_102883	Amino Acid Metabolism
Aurli1_141222	Amino Acid Metabolism
Aurli1_42929	Amino Acid Metabolism
Aurli1_42195	Amino Acid Metabolism
Aurli1_117613	Amino Acid Metabolism
Aurli1_44258	Amino Acid Metabolism
Aurli1_44030	Amino Acid Metabolism
Aurli1_140959	Amino Acid Metabolism
Aurli1_81660	Amino Acid Metabolism
Aurli1_85647	Amino Acid Metabolism
Aurli1_125563	Amino Acid Metabolism
Aurli1_45860	Amino Acid Metabolism
Aurli1_46351	Amino Acid Metabolism
Aurli1_81013	Amino Acid Metabolism
Aurli1_47773	Amino Acid Metabolism
Aurli1_74103	Amino Acid Metabolism
Aurli1_45927	Amino Acid Metabolism
Aurli1_141479	Amino Acid Metabolism
Aurli1_47340	Amino Acid Metabolism
Aurli1_139443	Amino Acid Metabolism
Aurli1_139328	Amino Acid Metabolism
Aurli1_138304	Amino Acid Metabolism
Aurli1_120126	Amino Acid Metabolism
Aurli1_75184	Amino Acid Metabolism
Aurli1_43568	Amino Acid Metabolism
Aurli1_119642	Amino Acid Metabolism
Aurli1_42250	Amino Acid Metabolism
Aurli1_136201	Metabolism of Other Amino Acids
Aurli1_47313	Metabolism of Other Amino Acids
Aurli1_142681	Metabolism of Other Amino Acids
Aurli1_43746	Nucleotide Metabolism
Aurli1_48743	Nucleotide Metabolism
Aurli1_136098	Nucleotide Metabolism
Aurli1_138959	Nucleotide Metabolism
Aurli1_2614	Nucleotide Metabolism
Aurli1_41654	Nucleotide Metabolism
Aurli1_70503	Nucleotide Metabolism
Aurli1_68334	Nucleotide Metabolism
Aurli1_81967	Nucleotide Metabolism
Aurli1_47705	Energy Metabolism
Aurli1_141892	Energy Metabolism
Aurli1_83660	Energy Metabolism
Aurli1_43118	Metabolism of Cofactors and Vitamins
Aurli1_138994	Metabolism of Cofactors and Vitamins
Aurli1_45323	Metabolism of Cofactors and Vitamins
Aurli1_142637	Other Metabolisms
Aurli1_76700	Other Metabolisms
Aurli1_46997	Other Metabolisms
Aurli1_139555	Other Metabolisms
Aurli1_45373	Other Metabolisms
Aurli1_47290	Other Metabolisms
Aurli1_136839	Other Metabolisms
Aurli1_48161	Lipid Metabolism
Aurli1_70907	Lipid Metabolism
Aurli1_139485	Lipid Metabolism
Aurli1_102684	Lipid Metabolism
Aurli1_2227	Lipid Metabolism
Aurli1_81829	Lipid Metabolism
Aurli1_40066	Lipid Metabolism
Aurli1_46763	Lipid Metabolism
Aurli1_75333	Lipid Metabolism
Aurli1_84148	Lipid Metabolism
Aurli1_138898	Lipid Metabolism
Aurli1_75644	Lipid Metabolism
Aurli1_46964	Lipid Metabolism
Aurli1_140546	Transport Reaction
Aurli1_44630	Transport Reaction
Aurli1_124673	Transport Reaction
Aurli1_63478	Transport Reaction
