# Supplementary material for: Reconstruction and analysis of the genome-scale metabolic model of schizochytrium limacinum SR21 for docosahexaenoic acid production
Source: BMC Genomics. 2015 Oct 16;16:799. doi: 10.1186/s12864-015-2042-y (PMC4609125; doi:10.1186/s12864-015-2042-y)
Supplement: Additional file 3: — Comparison among three existing models of S. limacinum, M. alpina, and Y. lipolytica.(XLSX 89 kb) [file 12864_2015_2042_MOESM3_ESM.xlsx]

## Sheet: introduction
	Reactions shared by all three models
	Reactions shared by model iYL619 and iCY1106
	Reactions shared by model iCY1170 and iCY1106
	Reactions shared by model iYL619 and iCY1170

## Sheet: iYL619
akg + gln + h + nadh <=> 2 glu + nad
akg + gln + h + nadph <=> 2 glu + nadp
glu + h2o + nad <=> akg + h + nadh + nh4
akg + h + nadph + nh4 <=> glu + h2o + nadp
atp + glu + nh4 <=> adp + gln + h + pi
akg + ala <=> glu + pyr
akg + asp <=> glu + oa
ala + glx <=> gly + pyr
asp + atp + gln + h2o <=> amp + asn + glu + h + ppi
s1p5c + 2 h2o + nad <=> glu + h + nadh
s1p5c + 2 h2o + nadp <=> glu + h + nadph
naga1p + h + utp <=> ppi + udpnag
ga6p + h2o <=> f6p + nh4
f6p + gln <=> ga6p + glu
accoa + ga6p <=> nag6p + coa + h
nag6p + h2o <=> ac + ga6p
udpnag <=> chit + h + udp
nag6p <=> naga1p
atp + glcn <=> adp + ga6p + h
chit + h2o <=> nag
allphn + 3 h + h2o <=> 2 co2 + 2 nh4
atp + glu <=> adp + glu5p
glugsal + h2o + nad <=> glu + 2 h + nadh
accoa + glu <=> naglu + coa + h
arg + h2o <=> orn + urea
akg + orn <=> glugsal + glu
h + orn <=> co2 + ptrsc
atp + hco3 + urea <=> adp + allphn + h + pi
argsucc <=> arg + fum
agm + h2o <=> ptrsc + urea
nad + pro <=> s1p5c + 2 h + nadh
s1p5c + 2 h + nadph <=> nadp + pro
cap + orn <=> citr + h + pi
naorn + glu <=> naglu + orn
naglus + glu <=> naorn + akg
abee + h2o + nad <=> gaba + 2 h + nadh
naglu + atp <=> naglup + adp
dsam + sprmd <=> mta + h + sprm
glu5p + h + nadph <=> glugsal + nadp + pi
naglup + h + nadph <=> naglus + nadp + pi
glugsal <=> s1p5c + h + h2o
asp + h <=> bala + co2
aproa + h2o + nad <=> bala + 2 h + nadh
daprp + h2o + o2 <=> aproa + h2o2 + nh4
atp + h2o + met <=> sam + pi + ppi
sam + h <=> dsam + co2
sah + h2o <=> adn + hcys
sam + hcys <=> sah + h + met
cys + h2o <=> h2s + nh4 + pyr
cys + o2 <=> 3sulala + 2 h
akg + cys <=> glu + mrpyr
oaser + h2s <=> ac + cys + h
h2o + osuhs <=> obut + h + nh4 + succ
llct + h2o <=> hcys + nh4 + pyr
oahser + h2s <=> ac + h + hcys
h2s + osuhs <=> h + hcys + succ
mta + pi <=> mthrip + ad
accoa + hser <=> oahser + coa
dsam + ptrsc <=> mta + h + sprmd
oahser + rthio + tsulf <=> ac + h + hcys + slfi + othio
3sulala + akg + h <=> 3sulpyr + glu
mrpyr + slfi <=> pyr + tsulf
oahser + cys <=> ac + llct + h
cys + osuhs <=> llct + h + succ
hcys + 5methglu <=> teglu + met
mthrip <=> reol
oaser + rthio + tsulf <=> ac + cys + h + slfi + othio
o2 + dmpeno <=> mob + for + 2 h
reol <=> dkmtp + h2o
dkmtp + h2o <=> pi + dmpeno
3sulpyr + h2o <=> h + pyr + slfi
metso + rthio <=> h2o + met + othio
mob + glu <=> akg + met
glu + h <=> gaba + co2
gaba + akg <=> glu + succsal
c4hcoa + nadp <=> aaccoa + h + nadph
accoa + 8 h + 3 malcoa + 6 nadph <=> 3 co2 + 4 coa + 2 h2o + 6 nadp + octa
accoa + 9 h + 3 malcoa + 6 nadph <=> 3 co2 + 3 coa + 3 h2o + 6 nadp + c80coa
3 h + malcoa + 2 nadph + c80coa <=> co2 + coa + c100coa + h2o + 2 nadp
3 h + malcoa + 2 nadph + octa <=> co2 + coa + c100 + h2o + 2 nadp
c100 + 3 h + malcoa + 2 nadph <=> co2 + coa + c120 + h2o + 2 nadp
c100coa + 3 h + malcoa + 2 nadph <=> co2 + coa + c120coa + h2o + 2 nadp
c120 + 3 h + malcoa + 2 nadph <=> co2 + coa + h2o + 2 nadp + c140
c120coa + 3 h + malcoa + 2 nadph <=> co2 + coa + h2o + 2 nadp + c140coa
3 h + malcoa + 2 nadph + c140 <=> co2 + coa + h2o + c160 + 2 nadp
3 h + malcoa + 2 nadph + c140coa <=> co2 + coa + h2o + 2 nadp + c160coa
3 h + c160 + malcoa + 2 nadph <=> co2 + coa + h2o + 2 nadp + c180
3 h + malcoa + 2 nadph + c160coa <=> co2 + coa + h2o + 2 nadp + c180coa
9 h + 3 malcoa + 6 nadph + c180 <=> 3 co2 + 3 coa + 3 h2o + 6 nadp + ttc
3 h + malcoa + 2 nadph + ttc <=> co2 + coa + h2o + hexc + 2 nadp
c120 + 4 h + malcoa + 3 nadph + o2 <=> co2 + coa + 3 h2o + 3 nadp + ttdcea
4 h + malcoa + 3 nadph + o2 + c140 <=> co2 + coa + 3 h2o + c161 + 3 nadp
4 h + c160 + malcoa + 3 nadph + o2 <=> co2 + coa + 3 h2o + 3 nadp + c181
atp + coa + c100 <=> amp + c100coa + ppi
atp + coa + c120 <=> amp + c120coa + ppi
atp + coa + c140 <=> amp + ppi + c140coa
atp + coa + ttdcea <=> amp + ppi + c14dcoa
atp + coa + c160 <=> amp + c160coa + ppi
atp + coa + c161 <=> amp + c161coa + ppi
atp + coa + c180 <=> amp + ppi + c180coa
atp + coa + c181 <=> amp + c181coa + ppi
atp + coa + c182(6) <=> amp + c182(6)coa + ppi
atp + coa + c240 <=> amp + ppi + c240coa
atp + coa + hexc <=> amp + hexccoa + ppi
atp + coa + c80 <=> amp + c80coa + ppi
h + nadph + o2 + c140coa <=> 2 h2o + nadp + c14dcoa
h + nadph + o2 + c160coa <=> 2 h2o + c16dcoa + nadp
h + nadph + o2 + c180coa <=> 2 h2o + nadp + c181coa
h + nadph + o2 + c181coa <=> 2 h2o + nadp + c182(6)coa
accoa + acp <=> acacp + coa
acp + malcoa <=> coa + malacp
accoa + atp + hco3 <=> adp + h + malcoa + pi
acacp + 9 h + 3 malacp + 6 nadph <=> 3 acp + 3 co2 + 3 h2o + 6 nadp + c80acp
3 h + malacp + 2 nadph + c80acp <=> acp + co2 + c100acp + h2o + 2 nadp
c100acp + 3 h + malacp + 2 nadph <=> acp + co2 + c120acp + h2o + 2 nadp
c120acp + 3 h + malacp + 2 nadph <=> acp + co2 + h2o + c140acp + 2 nadp
c120acp + 4 h + malacp + 3 nadph + o2 <=> acp + co2 + 3 h2o + 3 nadp + c141acp
4 h + malacp + c140acp + 3 nadph + o2 <=> acp + co2 + 3 h2o + c161acp + 3 nadp
3 h + malacp + c140acp + 2 nadph <=> acp + co2 + h2o + 2 nadp + c160acp
5 h + malacp + 4 nadph + 2 o2 + c160acp <=> acp + co2 + 5 h2o + 4 nadp + c182acp
4 h + malacp + 3 nadph + o2 + c160acp <=> acp + co2 + 3 h2o + 3 nadp + c181acp
3 h + malacp + 2 nadph + c160acp <=> acp + co2 + h2o + 2 nadp + c180acp
c120acp + h2o <=> acp + c120 + h
h2o + c140acp <=> acp + h + c140
h2o + c141acp <=> acp + h + c141
h2o + c160acp <=> acp + h + c160
h2o + 161acp <=> acp + h + c161
h2o + c180acp <=> acp + h + c180
h2o + c181acp <=> acp + h + c181
h2o + c182acp <=> acp + h + c182(6)
g1p + h + utp <=> ppi + udpg
udpg <=> udpgal
gal1p + udpg <=> g1p + udpgal
atp + gal <=> adp + gal1p + h
c260coa + o2 <=> h2o2 + hxc2coa
h2o + hxc2coa <=> c6hcoa
c6hcoa + nad <=> c6ocoa + h + nadh
c6ocoa + coa <=> accoa + c40coa
3 coa + 3 h2o + 3 nad + 3 o2 + c240coa <=> 3 accoa + 3 h + 3 h2o2 + 3 nadh + c180coa
o2 + c180coa <=> h2o2 + od2coa
3hodcoa <=> h2o + od2coa
3ohodcoa + h + nadh <=> 3hodcoa + nad
3ohodcoa + coa <=> accoa + c160coa
o2 + c160coa <=> h2o2 + c16dcoa
c16hcoa <=> h2o + c16dcoa
c16ocoa + h + nadh <=> c16hcoa + nad
c16ocoa + coa <=> accoa + c140coa
o2 + c140coa <=> h2o2 + c14dcoa
c14hcoa <=> h2o + c14dcoa
c14ocoa + h + nadh <=> c14hcoa + nad
c14ocoa + coa <=> accoa + c120coa
c120coa + o2 <=> c12dcoa + h2o2
c12hcoa <=> c12dcoa + h2o
c12ocoa + h + nadh <=> c12hcoa + nad
c12ocoa + coa <=> accoa + c100coa
c100coa + o2 <=> c10dcoa + h2o2
c10hcoa <=> c10dcoa + h2o
c10ocoa + h + nadh <=> c10hcoa + nad
c10ocoa + coa <=> accoa + c80coa
3 coa + 3 h2o + 3 nad + 3 o2 + c80coa <=> 4 accoa + 3 h + 3 h2o2 + 3 nadh
6 coa + 6 h2o + 6 nad + nadph + 6 o2 + c14dcoa <=> 7 accoa + 5 h + 6 h2o2 + 6 nadh + nadp
6 coa + 6 h2o + 6 nad + 5 o2 + c14dcoa <=> 7 accoa + 6 h + 5 h2o2 + 6 nadh
7 coa + 7 h2o + c16dcoa + 7 nad + nadph + 7 o2 <=> 8 accoa + 6 h + 7 h2o2 + 7 nadh + nadp
7 coa + 7 h2o + c16dcoa + 7 nad + 6 o2 <=> 8 accoa + 7 h + 6 h2o2 + 7 nadh
8 coa + 8 h2o + 8 nad + nadph + 8 o2 + c181coa <=> 9 accoa + 7 h + 8 h2o2 + 8 nadh + nadp
8 coa + 8 h2o + 8 nad + 7 o2 + c181coa <=> 9 accoa + 8 h + 7 h2o2 + 8 nadh
8 coa + 8 h2o + 8 nad + 2 nadph + 8 o2 + c182(6)coa <=> 9 accoa + 6 h + 8 h2o2 + 8 nadh + 2 nadp
8 coa + 8 h2o + 8 nad + nadph + 7 o2 + c182(6)coa <=> 9 accoa + 7 h + 7 h2o2 + 8 nadh + nadp
8 coa + 8 h2o + 8 nad + 6 o2 + c182(6)coa <=> 9 accoa + 8 h + 6 h2o2 + 8 nadh
c100coa + h2o <=> coa + c100 + h
c120coa + h2o <=> coa + c120 + h
h2o + c240coa <=> coa + h + c240
h2o + c160coa <=> coa + h + c160
h2o + c140coa <=> coa + h + c140
h2o + c180coa <=> coa + h + c180
h2o + c80coa <=> coa + h + c80
accoa + car <=> acrn + coa
nadp + thf <=> dhf + h + nadph
ahhmp + abee <=> dhpt + h2o
ahhmd + abee <=> dhpt + ppi
chor + gln <=> adchor + glu
ahhmp + atp <=> ahhmd + amp + h
ahtd + 3 h2o <=> dhp + 2 h + 3 pi
dhp <=> ahhmp + glal
atp + glu + thf <=> adp + h + pi + thfglu
atp + dhpt + glu <=> adp + dhf + h + pi
nad + sot <=> fru + h + nadh
gtp + h + man1p <=> gdpman + ppi
atp + man <=> adp + h + man6p
man6p <=> man1p
man6p <=> f6p
f1p <=> t3p2 + glyal
f26p + h2o <=> f6p + pi
atp + f6p <=> adp + f26p + h
atp + fru <=> adp + f6p + h
ser <=> nh4 + pyr
asp + atp <=> basp + adp
h2o + 3pser <=> pi + ser
thr <=> acal + gly
gly + h2o + metthf <=> ser + thf
thr <=> obut + nh4
llct + h2o <=> obut + cys + nh4
hcys + ser <=> llct + h2o
h2o + phser <=> pi + thr
3pg + nad <=> php + h + nadh
atp + hser <=> adp + h + phser
hser + nadp <=> aspsa + h + nadph
basp + h + nadph <=> aspsa + nadp + pi
gly + h + hplys <=> hpsamlys + co2
dhplys + nad <=> h + hplys + nadh
hpsamlys + thf <=> dhplys + metthf + nh4
akg + 3pser <=> php + glu
lalthr <=> acal + gly
pyr + ser <=> ala + 3hpyr
glx + ser <=> gly + 3hpyr
gssg + h + nadph <=> 2 gsh + nadp
5opro + atp + 2 h2o <=> adp + glu + h + pi
2 gsh + h2o2 <=> gssg + 2 h2o
gsh + h2o <=> cgly + glu
atp + alagly + gly <=> adp + gsh + h + pi
atp + cys + glu <=> adp + alagly + h + pi
glyal + gl + h + nadh <=> nad
atp + glyn <=> adp + t3p2 + h
atp + gl <=> adp + gl3p + h
0.02 c100coa + 0.06 c120coa + gl3p + 0.17 c16dcoa + 0.09 c182(6)coa + 0.24 c181coa + 0.27 c160coa + 0.05 c180coa + 0.1 c140coa <=> 0.01 agl3p + coa
0.01 agl3p + 0.02 c100coa + 0.06 c120coa + 0.17 c16dcoa + 0.09 c182(6)coa + 0.24 c181coa + 0.27 c160coa + 0.05 c180coa + 0.1 c140coa <=> coa + 0.01 pa
h2o + 0.01 pa <=> 0.01 dagly + pi
0.01 dagly + 0.02 c100coa + 0.06 c120coa + 0.17 c16dcoa + 0.09 c182(6)coa + 0.24 c181coa + 0.27 c160coa + 0.05 c180coa + 0.1 c140coa <=> coa + 0.01 tagly
dagly + pc <=> lpc + tagly
h2o + 0.01 tagly <=> 0.01 dagly + 0.02 c100 + 0.06 c120 + h + 0.27 c160 + 0.17 c161 + 0.05 c180 + 0.24 c181 + 0.09 c182(6) + 0.1 c140
t3p2 + h + nadh <=> gl3p + nad
fad + gl3p <=> t3p2 + fadh2
atp + cln <=> adp + pcln + h
glypcln + h2o <=> cln + gl3p + h
100 h2o + pc <=> 100 cln + 100 h + pa
0.01 lpc + 0.02 c100coa + 0.06 c120coa + 0.17 c16dcoa + 0.09 c182(6)coa + 0.24 c181coa + 0.27 c160coa + 0.05 c180coa + 0.1 c140coa <=> coa + 0.01 pc
atp + ethla <=> adp + pen + h
pcln + ctp + h <=> cdpcln + ppi
ctp + pen + h <=> cdpea + ppi
100 h2o + pe <=> 100 ethla + 100 h + pa
0.01 cdpdg + ser <=> cmp + h + 0.01 ps
0.02 c100coa + 0.06 c120coa + t3p2 + 0.17 c16dcoa + 0.09 c182(6)coa + 0.24 c181coa + 0.27 c160coa + 0.05 c180coa + 0.1 c140coa <=> 0.01 at3p2 + coa
0.01 at3p2 + h + nadph <=> 0.01 agl3p + nadp
ctp + h + 0.01 pa <=> 0.01 cdpdg + ppi
h + 0.01 ps <=> co2 + 0.01 pe
sam + 0.01 pe <=> sah + h + 0.01 pcpmme
0.01 dagly + cdpcln <=> cmp + h + 0.01 pc
0.01 dagly + cdpea <=> cmp + h + 0.01 pe
h2o + 0.01 pgp <=> 0.01 pg + pi
0.01 cdpdg + gl3p <=> cmp + h + 0.01 pgp
0.01 cdpdg + 0.01 pg <=> 0.01 cl + cmp + h
0.01 cdpdg + inos <=> cmp + h + 0.01 pinsp
h2o + mi1p-D <=> inos + pi
h2o + mi3p <=> inos + pi
100 h2o + pinsp <=> dagly + 100 h + 100 mi1p-D
atp + 0.01 pinsp <=> adp + h + 0.01 pins4p
atp + 0.01 pinsp <=> adp + h + 0.01 ptd3ino_YL
h2o + 0.01 d45pi <=> 0.01 dagly + h + tpi
atp + 0.01 pins4p <=> adp + h + 0.01 d45pi
atp + 0.01 ptd3ino_YL <=> adp + h + 0.01 pyi35bp
g6p <=> mi3p
4 h + pyr + thdp <=> 2ahethdp + co2
ac + atp + coa <=> accoa + amp + ppi
atp + oa <=> adp + co2 + pep
2pg <=> h2o + pep
acal + h2o + nad <=> ac + 2 h + nadh
acal + h2o + nadp <=> ac + 2 h + nadph
eth + nad <=> acal + h + nadh
2ahethdp <=> acal + 3 h + thdp
g1p <=> g6p
t3p1 <=> t3p2
t3p1 + nad + pi <=> 13pdg + h + nadh
fdp <=> t3p2 + t3p1
3pg + atp <=> 13pdg + adp
2pg <=> 3pg
dglc + atp <=> adp + g6p + h
accoa + dhlam <=> adhlam + coa
g6p <=> f6p
2ahethdp + lpam <=> adhlam + 3 h + thdp
atp + f6p <=> adp + fdp + h
fdp + h2o <=> f6p + pi
dhlam + nad <=> h + lpam + nadh
adp + h + pep <=> atp + pyr
accoa + h2o + oa <=> cit + coa + h
accoa + glx + h2o <=> coa + h + mal
glya + o2 <=> glx + h2o2
icit <=> glx + succ
mal + nad <=> h + nadh + oa
cit <=> icit
atp + prpp <=> ppi + prbatp
h2o + hisolp <=> hisol + pi
akg + hisolp <=> glu + imacp
dimgp <=> h2o + imacp
h2o + prbatp <=> h + ppi + prbamp
h2o + prbamp <=> prfp
prfp <=> prlp
gln + prlp <=> aicar + dimgp + glu + h
h2o + hisol + 2 nad <=> 3 h + his + 2 nadh
for + nad <=> co2 + nadh
h2o + fgt <=> for + gsh + h
h2o2 + meth <=> fald + 2 h2o
hygta + nad <=> h + nadh + fgt
fald + thf <=> h2o + metthf
h2o + nad + sacp <=> akg + h + lys + nadh
homogen + nad <=> aka + co2 + nadh
h2o + nadp + sacp <=> glu + h + amasa + nadph
hcit <=> homogen
accoa + akg + h2o <=> coa + h + hcit
akg + ama <=> aka + glu
atp + h + ama + nadh <=> amp + amasa + nad + ppi
atp + h + ama + nadph <=> amp + amasa + nadp + ppi
fad + gltcoa + h <=> c4dcoa + co2 + fadh2
c4dcoa + h2o <=> c4hcoa
aka + coa + nad <=> co2 + gltcoa + nadh
h + nadh + q6 <=> nad + q6h2
2 feri + 1.5 h + q6h2 <=> 2 fero + 1.5 h + q6
4 fero + o2 <=> 4 feri + 2 h2o
h2o + ppi <=> h + 2 pi
atp + h2o <=> adp + h + pi
adp + 3 h + pi <=> atp + 2 h + h2o
atp + h + nmn <=> nad + ppi
atp + dmnad + gln + h2o <=> amp + glu + h + nad + ppi
h2o + nicd <=> nica + nh4
h + nica + prpp <=> ncn + ppi
pi + nnr <=> h + nicd + r1p
nar + pi <=> h + nica + r1p
h2o + nmn <=> pi + nnr
atp + h + ncn <=> dmnad + ppi
h2o + ncn <=> nar + pi
2 h + prpp + qa <=> co2 + ncn + ppi
atp + nar <=> adp + h + ncn
atp + nnr <=> adp + h + nmn
h + hco3 <=> co2 + h2o
co2 + metthf + nadh + nh4 <=> gly + nad + thf
atp + for + thf <=> fthf + adp + pi
metthf + nad <=> methf + nadh
metthf + nadp <=> methf + nadph
h2o + methf <=> fthf + h
h2o + methf <=> foli + h
foli + atp <=> adp + methf + pi
fthf + methtrna <=> fofmet + h + thf
gar + h2o + methf <=> fgar + 2 h + thf
2 h + metthf + nadh <=> mthf + nad
2 h + metthf + nadph <=> mthf + nadp
o2 + ppyr <=> hphea + co2
h2o + nad + phal <=> 2 h + nadh + pac
h2o + 2phemide <=> nh4 + pac
h2o + o2 + peamn <=> h2o2 + nh4 + phal
h + nadh + o2 + pac <=> hphea + h2o + nad
atp + dpcoa <=> adp + coa + h
oival + h2o + metthf <=> akp + thf
akp + h + nadph <=> nadp + pant
bala + atp + pant <=> amp + h + pnto + ppi
atp + ptth <=> adp + h + ppthe
atp + pnto <=> ppnto + adp + h
atp + h + ppthe <=> dpcoa + ppi
ppntocys + h <=> co2 + ppthe
ppnto + ctp + cys <=> ppntocys + cmp + h + ppi
atp + ptcys <=> ppntocys + adp + h
h2o + 2 nad + udpg <=> 3 h + 2 nadh + udpge
atp + xul <=> adp + h + x5p
atp + rib <=> adp + h + r1p
r1p <=> rl5p
d6pgc + nadp <=> co2 + nadph + rl5p
rl5p <=> x5p
t3p1 + s7p <=> r1p + x5p
atp + glcnt <=> d6pgc + adp + h
t3p1 + s7p <=> e4p + f6p
f6p + t3p1 <=> e4p + x5p
d6pgl + h2o <=> d6pgc + h
g6p + nadp <=> d6pgl + h + nadph
h2o + imp + nad <=> h + nadh + xmp
adp + rthio <=> dadp + h2o + othio
gdp + rthio <=> dgdp + h2o + othio
h2o + o2 + urate <=> h2o2 + hiura
fthf + gar <=> fgar + h + thf
fthf + aicar <=> prfica + thf
h2o + imp <=> prfica
adn + pi <=> ad + r1p
inos + pi <=> hyxn + r1p
dg + pi <=> 2dr1p + gn
gsn + pi <=> gn + r1p
pi + xtsine <=> r1p + xan
2dan + pi <=> 2dr1p + ad
din + pi <=> 2dr1p + hyxn
gln + h2o + prpp <=> glu + ppi + pram
ad + prpp <=> amp + ppi
gn + prpp <=> gmp + ppi
aicar + ppi <=> 5a4ibmide + prpp
adn + atp <=> adp + amp + h
amp + atp <=> 2 adp
atp + damp <=> adp + dadp
atp + gdp <=> adp + gtp
atp + idp <=> adp + itp
atp + dadp <=> adp + datp
atp + dgdp <=> adp + dgtp
atp + didp <=> adp + ditp
atp + gmp <=> adp + gdp
atp + dgmp <=> adp + dgdp
atp + r1p <=> amp + h + prpp
amp + h2o <=> adn + pi
h2o + imp <=> inos + pi
gmp + h2o <=> gsn + pi
dgmp + h2o <=> dg + pi
damp + h2o <=> 2dan + pi
h2o + xmp <=> pi + xtsine
camp + h2o <=> amp + h
cgmp + h2o <=> gmp + h
h2o + hiura <=> houdhic
alltn + h2o <=> att + h
2 h + h2o + uglx <=> co2 + glx + 2 nh4
att + h2o <=> uglx + urea
gn + h + h2o <=> nh4 + xan
amp + h + h2o <=> imp + nh4
adprib + h2o <=> amp + 2 h + r1p
adp + h2o <=> amp + h + pi
gdp + h2o <=> gmp + h + pi
gtp + h2o <=> gdp + h + pi
h2o + itp <=> h + idp + pi
h2o + idp <=> h + imp + pi
cair + h <=> air + co2
saicar <=> aicar + fum
atp <=> camp + ppi
gtp <=> cgmp + ppi
r1p <=> r1p
cair + asp + atp <=> saicar + adp + h + pi
atp + fgar <=> adp + air + 2 h + pi
atp + gly + pram <=> adp + fgar + h + pi
atp + gln + h2o + xmp <=> amp + glu + gmp + 2 h + ppi
atp + fgar + gln + h2o <=> adp + fgam + glu + h + pi
asuc <=> amp + fum
asp + gtp + imp <=> asuc + gdp + 2 h + pi
akg + phe <=> glu + ppyr
akg + tyr <=> 4hppyr + glu
chor + gln <=> an + glu + h + pyr
ppi + npran <=> an + prpp
h + phen <=> co2 + h2o + ppyr
3psme <=> chor + pi
chor <=> phen
nadp + phen <=> 4hppyr + co2 + nadph
e4p + h2o + pep <=> 3ddah7p + pi
atp + sme <=> adp + h + sme3p
dhsk + h + nadph <=> nadp + sme
3ddah7p <=> dqt + pi
dqt <=> dhsk + h2o
pep + sme3p <=> 3psme + pi
cpad5p + h <=> igp + co2 + h2o
igp + ser <=> t3p1 + h2o + trp
2 amievul <=> h + 2 h2o + ppbg
h2o + 4 ppbg <=> hmtb + 4 nh4
fe2 + pprix <=> 2 h + hemeb
fe2 + scl <=> 3 h + sheme
hmtb <=> h2o + upgiii
2 sam + upgiii <=> 2 sah + precor + h
4 h + upgiii <=> 4 co2 + cpgiii
cpgiii + 2 h + o2 <=> 2 co2 + 2 h2o + ppgix
3 o2 + ppgix <=> 3 h2o2 + pprix
precor + nad <=> h + nadh + scl
gly + h + succoa <=> amievul + co2 + coa
akg + bala <=> glu + oppa
coa + proadlate <=> amp + 2 h + procoa
mmshy + coa + nad <=> co2 + nadh + procoa
atp + 2 h + ppa <=> proadlate + ppi
coa + oppa + nad <=> accoa + co2 + nadh
coa + oppa + nadp <=> h + malcoa + nadph
rthio + udp <=> dudp + h2o + othio
cdp + rthio <=> dcdp + h2o + othio
doroa + fum <=> oroa + succ
h + nadph + othio <=> nadp + rthio
dump + metthf <=> dhf + dtmp
asp + cap <=> caasp + h + pi
du + pi <=> 2dr1p + ura
omp + ppi <=> oroa + prpp
prpp + ura <=> ppi + ump
atp + cytd <=> adp + cmp + h
cytd + utp <=> cmp + h + udp
cytd + gtp <=> cmp + gdp + h
cytd + itp <=> cmp + h + idp
atp + uri <=> adp + h + ump
uri + utp <=> h + udp + ump
gtp + uri <=> gdp + h + ump
itp + uri <=> h + idp + ump
cytd + datp <=> cmp + dadp + h
datp + uri <=> dadp + h + ump
dgtp + uri <=> dgdp + h + ump
cytd + dgtp <=> cmp + dgdp + h
cytd + dttp <=> cmp + dtdp + h
dttp + uri <=> dtdp + h + ump
dctp + uri <=> dcdp + h + ump
dutp + uri <=> dudp + h + ump
cytd + dctp <=> cmp + dcdp + h
cytd + dutp <=> cmp + dudp + h
atp + ump <=> adp + udp
atp + cmp <=> adp + cdp
atp + dcmp <=> adp + dcdp
atp + udp <=> adp + utp
atp + cdp <=> adp + ctp
atp + dtdp <=> adp + dttp
atp + dcdp <=> adp + dctp
atp + dudp <=> adp + dutp
atp + dtmp <=> adp + dtdp
atp + dump <=> adp + dudp
cmp + h2o <=> cytd + pi
h2o + ump <=> pi + uri
dtmp + h2o <=> pi + dt
dcmp + h2o <=> dc + pi
doroa + h2o <=> caasp + h
cyt + h + h2o <=> nh4 + ura
dcmp + h + h2o <=> dump + nh4
cytd + h + h2o <=> nh4 + uri
dc + h + h2o <=> du + nh4
dutp + h2o <=> dump + h + ppi
h2o + udp <=> h + pi + ump
h2o + utp <=> h + pi + udp
cdp + h2o <=> cmp + h + pi
ctp + h2o <=> cdp + h + pi
dtdp + h2o <=> dtmp + h + pi
dttp + h2o <=> dtdp + h + pi
atp + nh4 + utp <=> adp + ctp + 2 h + pi
atp + gln + h2o + utp <=> adp + ctp + glu + 2 h + pi
2 atp + gln + h2o + hco3 <=> 2 adp + cap + glu + 2 h + pi
2 feri + llac <=> 2 fero + pyr
2 feri + lac <=> 2 fero + pyr
mal + nad <=> co2 + nadh + pyr
ac + coa + h <=> accoa + h2o
h2o + lgt <=> gsh + h + lac
lgt <=> gsh + mgxl
2 accoa <=> aaccoa + coa
2 d8rl <=> aura + vb2
atp + fmn + h <=> fad + ppi
gtp + 3 h2o <=> d6rp5p + for + 2 h + ppi
fmn + h2o <=> pi + vb2
atp + vb2 <=> adp + fmn + h
aura + db4p <=> d8rl + 2 h2o + pi
rl5p <=> db4p + for + h
d6rp5p + 3 h + nadh <=> nad + d6pr5po
d6rp5p + 3 h + nadph <=> nadp + d6pr5po
h2o + d6pr5po <=> apdruci + h + nh4
h2o + paps <=> aps + pi
aps + atp <=> adp + h + paps
atp + h + slf <=> aps + ppi
5 h + 3 nadph + slfi <=> 3 h2o + h2s + 3 nadp
paps + rthio <=> 2 h + pap + slfi + othio
h + c160coa + ser <=> dhsph + co2 + coa
atp + sph <=> adp + h + dhsp
dhsph + h + nadph <=> nadp + sph
h + nadph + o2 + sph <=> h2o + nadp + psph
c260coa + sph <=> cer1_26 + coa + h
sph + c240coa <=> cer1_24 + coa + h
psph + c240coa <=> cer2_24 + coa + h
hexccoa + psph <=> cer2_26 + coa + h
cer1_26 + h + nadph + o2 <=> cer2_26 + h2o + nadp
cer1_24 + h + nadph + o2 <=> cer2_24 + h2o + nadp
cer2_26 + h + nadph + o2 <=> cer3_26 + h2o + nadp
cer2_24 + h + nadph + o2 <=> cer3_24 + h2o + nadp
cer1_24 + 0.01 pinsp <=> 0.01 dagly + 0.01 ipc124_YL
cer1_26 + 0.01 pinsp <=> 0.01 dagly + 0.01 ipc126_YL
cer2_24 + 0.01 pinsp <=> 0.01 dagly + 0.01 ipc224_YL
cer2_26 + 0.01 pinsp <=> 0.01 dagly + 0.01 ipc226_YL
cer3_24 + 0.01 pinsp <=> 0.01 dagly + 0.01 ipc324_YL
cer3_26 + 0.01 pinsp <=> 0.01 dagly + 0.01 ipc326_YL
gdpman + 0.01 ipc124_YL <=> gdp + h + 0.01 mipc124_YL
gdpman + 0.01 ipc126_YL <=> gdp + h + 0.01 mipc126_YL
gdpman + 0.01 ipc224_YL <=> gdp + h + 0.01 mipc224_YL
gdpman + 0.01 ipc226_YL <=> gdp + h + 0.01 mipc226_YL
gdpman + 0.01 ipc324_YL <=> gdp + h + 0.01 mipc324_YL
gdpman + 0.01 ipc326_YL <=> gdp + h + 0.01 mipc326_YL
0.01 mipc124_YL + 0.01 pinsp <=> 0.01 dagly + 0.01 mip2c124_YL
0.01 mipc126_YL + 0.01 pinsp <=> 0.01 dagly + 0.01 mip2c126_YL
0.01 mipc224_YL + 0.01 pinsp <=> 0.01 dagly + 0.01 mip2c224_YL
0.01 mipc226_YL + 0.01 pinsp <=> 0.01 dagly + 0.01 mip2c226_YL
0.01 mipc324_YL + 0.01 pinsp <=> 0.01 dagly + 0.01 mip2c324_YL
0.01 mipc326_YL + 0.01 pinsp <=> 0.01 dagly + 0.01 mip2c326_YL
h2o + tre <=> 2 dglc
cellobiose + h2o <=> 2 dglc
h2o + udpg <=> 14glucan + h + udp
glycogen + h2o <=> dglc
14glucan <=> glycogen + h2o
glycogen + pi <=> g1p
g6p + udpg <=> h + tre6p + udp
h2o + tre6p <=> pi + tre
h2o + cellose <=> dglc
13glucan + h2o <=> dglc
udpg <=> 13glucan + h + udp
h2o + suc6p <=> fru + g6p
nadp + dcda <=> co2 + h + nadph + cdol
h + nadph + cdol <=> 4mzym + nadp
2 h + lnst + 3 nadph + 3 o2 <=> dctol + for + 4 h2o + 3 nadp
dcdol + 3 h + 3 nadph + 3 o2 <=> 4 h2o + 3 nadp + dcda
h + nadph + o2 + sql <=> h2o + nadp + s23e
dctol + h + nadph <=> dcdol + nadp
egteol + h + nadph <=> egstr + nadp
sam + zymst <=> sah + fest + h
s23e <=> lnst
2 fpp + h + nadph <=> nadp + 2 ppi + sql
4mzym + 3 h + 3 nadph + 3 o2 <=> co2 + 4 h2o + 3 nadp + zymst
fest <=> epst
epst + nadp <=> ergtrol + h + nadph
ergtrol + nadp <=> egteol + h + nadph
ppmvl + atp <=> adp + co2 + ippp + pi
ippp <=> dmpp
dmpp + ippp <=> grdp + ppi
grdp + ippp <=> fpp + ppi
fpp + ippp <=> ggpp + ppi
2 h + hmgcoa + 2 nadph <=> coa + mvl + 2 nadp
atp + mvl <=> pmvl + adp + h
pmvl + atp <=> ppmvl + adp
fpp + 2 h + ippp <=> dedip + ppi
fpp + 3 ippp <=> alka + 3 ppi
ggpp + 2 ippp <=> alka + 2 ppi
aaccoa + accoa + h2o <=> coa + h + hmgcoa
hmgcoa <=> acact + accoa
acact + succoa <=> aaccoa + succ
h + cyse <=> co2 + taur
3sulala + h <=> co2 + htarine
3sulala + h2o + nad <=> cyse + nadh
atp + hco3 + pyr <=> adp + h + oa + pi
atp + coa + succ <=> adp + pi + succoa
icit + nad <=> akg + co2 + nadh
mal <=> fum + h2o
dhlam + succoa <=> coa + sdhlam
icit + nadp <=> akg + co2 + nadph
akg + h + lpam <=> co2 + sdhlam
fad + succ <=> fadh2 + fum
atp + pdxal <=> adp + h + plp
h2o + o2 + pdxampi <=> h2o2 + nh4 + plp
o2 + pdxi5pi <=> h2o2 + plp
nadp + vb6 <=> h + nadph + pdxal
h2o + o2 + pdxam <=> h2o2 + nh4 + pdxal
o2 + vb6 <=> h2o2 + pdxal
atp + vb6 <=> adp + h + pdxi5pi
atp + pdxam <=> adp + h + pdxampi
akg + pht <=> glu + ohpbt
h2o + pht <=> hthr + pi
t3p1 + gln + rl5p <=> glu + h + 3 h2o + pi + plp
hthr + dxyl + 0.5 o2 <=> co2 + 4 h2o + vb6
atp + thdp <=> adp + thtp
atp + thm <=> amp + h + thdp
fuacacp + thzp + h <=> ppi + thmp
top + atp <=> fuacac + adp + h
thz + atp <=> thzp + adp + h
fuacac + atp <=> fuacacp + adp
o2 + trp <=> fkyn
akg + trp <=> glu + indpyr
h + kyn + nadph + o2 <=> h2o + hkyn + nadp
han + o2 <=> cmusa + h
h2o + hkyn <=> han + ala
2 han + 4 o2 <=> 2 h + 2 h2o2 + 2 o2s + cinate
h2o + in3aldh + nad <=> 2 h + in3ate + nadh
h2o + iad <=> in3ate + nh4
atp + trnatrp + trp <=> amp + ppi + trptrna
cmusa <=> h + h2o + qa
4hppyr + o2 <=> co2 + homogen
34dhpac + h2o + nad <=> 34dhpha + 2 h + nadh
34dhpac + h2o + nadp <=> 34dhpha + 2 h + nadph
34dhpha + sam <=> sah + h + homoval
dopa + h2o + o2 <=> 34dhpac + h2o2 + nh4
akg + leu <=> 4mop + glu
oival + accoa + h2o <=> ippmal + coa + h
akg + val <=> oival + glu
akg + ile <=> omval + glu
atp + ile + trnaile <=> amp + ileleucyltrna + ppi
atp + leu + trnaleu <=> amp + leutrna + ppi
atp + trnaval + val <=> amp + ppi + valtrna
ippmal <=> cbhcap
dmbut <=> oival + h2o
2ahethdp + pyr <=> aclac + 3 h + thdp
2ahethdp + obut <=> abut + 3 h + thdp
dmvat + nadp <=> abut + h + nadph
dmvat <=> omval + h2o
dmbut + nadp <=> aclac + h + nadph
oicap + h <=> 4mop + co2
hyisorate + nad <=> mmshy + h + nadh
mmshy + h2o + nad <=> nadh + methate
fad + ivacoa <=> mcrcoa + fadh2
mcecoa + coa <=> accoa + procoa
2mpdhl + coa <=> dhlam + isocoa
2mbdhl + coa <=> 2mbcoa + dhlam
3mbdhl + coa <=> dhlam + ivacoa
mcrocoa + h2o <=> metbycoa
maclcoa + h2o <=> hyisocoa
mcrcoa + atp + hco3 <=> mgcoa + adp + h + pi
asp + atp + citr <=> amp + argsucc + h + ppi
h2o + o2 + sprmd <=> daprp + abee + h2o2
h2o + nadp + succsal <=> 2 h + nadph + succ
gtp + h2o <=> ahtd + for + h
adchor <=> abee + h + pyr
cgly + h2o <=> cys + gly
sam + 0.01 pcpmme <=> sah + h + 0.01 pndm
sam + 0.01 pndm <=> sah + h + 0.01 pc
h2o + 0.005 pc <=> 0.02 c100 + 0.06 c120 + 0.5 glypcln + h + 0.27 c160 + 0.17 c161 + 0.05 c180 + 0.24 c181 + 0.09 c182(6) + 0.1 c140
fald + gsh <=> hygta
hcit <=> hacn + h2o
2 hphea + o2 <=> 2 ppcdhpa
2dan + h + h2o <=> din + nh4
ditp + h2o <=> dimp + h + ppi
houdhic <=> ratn + co2
h2o + nad <=> adprib + h + nicd
npran <=> cpad5p
cytd + pi <=> cyt + r1p
pi + uri <=> r1p + ura
5aprbu + h2o <=> aura + pi
h2o + pap <=> amp + pi
h2o + dhsp <=> pi + sph
e4p + h2o + nad <=> 4per + 2 h + nadh
4per + nad <=> h + nadh + ohpbt
air + 1.5 o2 <=> top + 2 co2 + h2o + pi
t3p1 + h2s + nh4 + pyr <=> thz + 2 h2o2 + pi
h2o + thm <=> top + thz + h
atp + thmp <=> adp + thdp
h + indpyr <=> co2 + in3aldh
am6sa + h2o + nad <=> amuco + 2 h + nadh
cmusa + h <=> am6sa + co2
amuco + h + h2o + nadh <=> aka + nad + nh4
h + in3ate + o2 <=> co2 + ppcC05834
homogen + o2 <=> macac + h
macac <=> fuacac
fuacac + h2o <=> acact + fum + h
cbhcap + nad <=> oicap + h + nadh
hmgcoa <=> mgcoa + h2o
fad + isocoa <=> maclcoa + fadh2
hyisocoa + h2o <=> hyisorate + coa + h
mbcoa + fad <=> mcrocoa + fadh2
metbycoa + nad <=> mcecoa + h + nadh
rmecoa <=> succoa
coa + methate <=> h + h2o + rmecoa
6.5 o2 + dedip <=> 5 co2 + 3 h2o + doldp
h2o + doldp <=> dolp + 3 h + pi
ctp + dol <=> cdp + dolp + h
dolp + gdpman <=> dolmanp + gdp
dolmanp <=> dolp + h + mannan
4mop + h + kyn <=> 3mbdhl + co2
oival + h + kyn <=> 2mpdhl + co2
omval + h + kyn <=> 2mbdhl + co2
fuacac + alka <=> hex4hyb + ppi
hex4hyb + 0.5 o2 <=> 3dh5hpb
3dh5hpb + sam <=> hhm + sah + h
hhm + h <=> hm + co2
hm + o2 <=> hmb + h2o
hmb + sam <=> hmmb + sah + h
hmmb + h + nadph + o2 <=> hmhmb + h2o + nadp
hmhmb + sam <=> sah + h + q6
accoa + ser <=> oaser + coa
h + omp <=> co2 + ump
mthf + hcys <=> h + met + thf
2 h2o2 <=> 2 h2o + o2
gl + nadp <=> glyn + h + nadph
nag + atp <=> nag6p + adp + h

## Sheet: iCY1170
atp + dglc -> h + adp + dg6p
g1p <=> dg6p
dg6p <=> f6p
atp + f6p -> h + adp + f16p
h2o + f16p -> pi + f6p
f16p <=> t3p1 + t3p2
t3p2 <=> t3p1
pi + nad + t3p1 <=> h + nadh + 13pdg
adp + 13pdg <=> atp + 3pg
3pg <=> 2pg
2pg <=> h2o + pep
adp + pep + h <=> pyr + atp
h2o + nad + acal -> 2 h + nadh + ac
nad + eth <=> h + nadh + acal
h + nadph + acal -> nadp + eth
ac + coa + atp -> accoa + ppi + amp + h
pyr + nad + coa <=> nadh + co2 + accoa
h2o + pyr + atp + co2 -> oa + 2 h + pi + adp
h2o + oa + accoa -> h + coa + cit
cit <=> icit
icit + nadp <=> akg + co2 + nadph
akg + nad + coa -> nadh + co2 + succoa
pi + adp + succoa <=> succ + coa + atp
succ + q -> fum + qh2
h2o + fum <=> mal
nad + mal <=> oa + h + nadh
coa + atp + cit + h -> oa + pi + accoa + adp
nadp + dg6p -> h + nadph + d6pgl
h2o + d6pgl -> h + d6pgc
nadp + d6pgc -> co2 + nadph + rl5p
glcnt + atp -> adp + d6pgc + h
rl5p <=> x5p
r5p + x5p <=> t3p1 + s7p
e4p + x5p <=> t3p1 + f6p
s7p + t3p1 <=> e4p + f6p
rl5p <=> r5p
atp + rib -> r5p + adp + h
atp + r5p <=> h + amp + prpp
r1p <=> r5p
h2o + 2 nad + udpg -> 3 h + 2 nadh + udpge
utp + g1p -> ppi + udpg
2dr5p -> acal + t3p1
2dr5p + adp + h <=> doris + atp
2d3d6pdglc -> t3p1 + pyr
dfru -> dglc
atp + dfru -> adp + f1p + h
dfru + pi <=> h2o + f2p
man6p <=> f6p
man6p -> man1p
atp + dfru -> h + adp + f6p
atp + man -> h + adp + man6p
atp + f6p <=> h + adp + f26p
h2o + f26p -> pi + f6p
rhmose <=> rhmuose
gdpman -> gdp + mannan
gdpman -> 14bman + gdp
f1p <=> glyal + t3p2
gdp + man1p <=> pi + gdpman
h + adp + gal1p <=> atp + gal
lact + h2o -> gal + dglc
udpgal <=> udpg
udpgal <=> udpgalfru
udpgal + g1p <=> gal1p + udpg
h2o + suc -> dglc + dfru
h2o + meli -> gal + dglc
h2o + epm -> gal + man
h2o + ggl -> gal + gl
h2o + 1dgali -> gal + ins
h2o + melt -> gal + sot
h2o + raff -> gal + suc
h2o + stac -> gal + raff
h2o + manriose -> gal + meli
utp + glc1p <=> ppi + udpge + 3 h
atp + dgluate + 2 h -> adp + glc1p
udpge + h2o + h <=> udp + dgluate
o2 + ins -> dgluate + h2o + h
glue + nad + 2 h2o -> glur + nadh + 3 h
gdpman <=> gdpgal
gdpgal + pi -> galtose1p + gdp
galtose1p + h2o -> galtose + pi
galtose + nad -> h + lg14lat + nadh
2 feri + lg14lat -> vc + 2 fero + 3 h
vc + 2 feri -> 2 fero + 2 h + dehbte
2 vc + nad <=> 2 mdascrb + nadh + h
vc + h2o2 -> 2 h2o + dehbte
udpge <=> udpgala
h2o + 13glucan -> dglc
udpge + h -> udxyl + co2
udxyl -> udp + 14bxyn
14bxyn + h2o -> xyl
udpge + roh + 2 h <=> udp + gluside
udpg + h -> udp + glycogen
star -> dex
dex + 4 h2o -> 4 dglc
udpg + dg6p + h -> udp + tre6p
tre6p + h2o -> tre + pi
tre + h2o -> 2 dglc
cellob + h2o -> 2 dglc
h2o + mlt -> 2 dglc
h2o + chit -> nag
h2o + 2 chit -> chib
cellose + h2o -> dglc
atp + nag -> adp + nag6p + h
naga1p <=> nag6p
utp + naga1p <=> ppi + udpnag
udpnag + h -> udp + chit
nag6p + h2o -> ga6p + ac
h2o + ga6p -> nh3 + f6p
gln + f6p -> glu + ga6p
atp + glcn -> h + adp + ga6p
atp + larab -> adp + larabp + pi
utp + larabp <=> ppi + udplara
udplara <=> udxyl
naglu1p + utp <=> ppi + udpnag
pi + oa + h -> co2 + h2o + pep
atp + oa -> co2 + adp + pep
atp + pyr + h2o -> pep + amp + pi + 3 h
lac + feri -> pyr + fero + 2 h
llac + feri -> pyr + fero + 2 h
atp + accoa + hco3 -> pi + adp + malcoa + h
h2o + nad + coa + mmshy -> nadh + h + hco3 + procoa
h2o + lgt -> h + lac + gsh
lgt <=> mgxl + gsh
mal + nad -> pyr + nadh + co2
nad + lac <=> pyr + h + nadh
nadp + mal -> pyr + nadph + co2
accoa + pi <=> coa + acpate
h2o + acpate -> ac + pi + h
coa + aaccoa <=> 2 accoa
accoa + nadh + h -> acal + coa + nad
h2o + accoa + glx -> h + coa + mal
icit <=> glx + succ
for + nad <=> co2 + nadh
4hakg <=> pyr + glx
atp + g -> adp + 3pg + h
rmecoa <=> succoa
2 h2o2 -> 2 h2o + o2
thf + ser <=> h2o + gly + metthf
gly + thf + nad -> metthf + nh3 + co2 + nadh
glal + h2o + nad -> glya + 2 h + nadh
glya + o2 -> glx + h2o2
malcoa + h -> accoa + co2
procoa <=> prpcoa + 2 h
hcoa <=> prcoa + h2o
accoa + cccp -> malcoa + bccp
akg + bala <=> glu + oppa
2pronal + nad + h2o <=> nadh + 2 h + pronate
h2o + hyisocoa -> 3 h + coa + hyisorate
proadlate + coa <=> amp + procoa + h
atp + pronate + 4 h <=> ppi + proadlate
coa + nad + mmshy -> nadh + h + rmecoa
atp + procoa + hco3 -> adp + pi + smecoa + h
h2o + succsal + nadp -> 2 h + nadph + succ
glu + h -> gaba + co2
h2o + accoa + aaccoa <=> h + coa + hmgcoa
hmgcoa -> accoa + acact
succoa + acact <=> succ + aaccoa
2 pyr + h <=> co2 + aclac
acerion + h + nadh -> but23diol + nad
3b1al + h2o + nad -> 3bate + nadh + 2 h
butal + coa + nad <=> c40coa + nadh + h
i3p + h2o -> tpi + pi
i3p + h2o -> i3tp + pi
tpi + h2o -> i2bp + pi
d45pi + h2o -> tpi + dagly + h
d45pi + atp + h -> adp + ptpht
ptpht + h2o -> d45pi + pi + 2 h
ptpht + h2o -> 1p1dmi34b + pi + 2 h
1p1dmi34b + h2o -> pinsp + pi + 2 h
atp + 6 h + pinsp -> adp + pyi35bp
atp + h + pins -> adp + pinsp
atp + pinsp + h2o -> adp + pins4p + pi + h
pins4p + atp + h -> d45pi + adp
d45pi + h2o -> pins4p + pi + 2 h
ins + cdpdg -> pins + cmp + 2 h
h2o + ip4 -> pi + ins
h2o + mi3p -> pi + ins
2 h2o + myocypi -> pi + ins + h
pyr + h + obut <=> co2 + abut
dg6p <=> mi3p
dmi34b + h2o -> mi3p + pi
i5p + atp -> i6p + adp + h
ins + nad <=> 2inse + nadh + h
xyl <=> xul
atp + xul -> h + adp + x5p
h + nadph + xyl <=> nadp + xol
h + nadph + larab <=> nadp + laol
h + nadph + rib <=> nadp + ribol
xyl + nad + h <=> xul + nadh
xyl + nadp <=> xylu + nadph
akg + asp <=> oa + glu
h2o + asp + gln + atp -> glu + 2 h + amp + ppi + asn
ac + asp <=> h2o + nacasp
h2o + asn -> nh3 + asp
2oxate + h2o -> oa + nh3
2oxglute + h2o <=> akg + nh3 + h
dasp + h2o + o2 -> oa + nh3 + h2o2
glu + pyr <=> akg + ala
asp + atp + citr -> 2 h + amp + ppi + argsucc
argsucc <=> arg + fum
asp + gtp + imp <=> 2 h + pi + gdp + asuc
gln + h2o -> glu + nh3
asuc <=> amp + fum
asp + cap -> pi + caasp + h
akg + gln + h + nadh -> 2 glu + nad
akg + gln + h + nadph -> 2 glu + nadp
akg + nh3 + nadph + h -> glu + nadp + h2o
h2o + 2 atp + hco3 + gln -> glu + 2 h + pi + cap + 2 adp
h2o + gln + prpp -> glu + ppi + pram + h
s1p5c + nadp + 2 h2o -> glu + nadph + h
2 atp + co2 + h2o + nh3 -> 2 adp + cap + pi + 3 h
atp + glu + nh3 <=> adp + gln + pi + h
basp + h + nadph -> aspsa + nadp + pi
asn + atp + trnaasn -> amp + asntrna + ppi
asptrna_asn + atp + gln + h2o -> adp + asntrna + glu + pi + 2 h
atp + ala + trnaala <=> amp + alanyltrna + ppi + 2 h
atp + asn + trnaasn -> amp + asptrna + ppi + 2 h
atp + gln + lglutrna_gln + h2o -> adp + lglntrna + glu + h + pi
atp + gln + glntrna -> amp + glutatrna + ppi
nad + 3pg <=> h + nadh + php
ser + glx <=> 3hpyr + gly
ala + glx <=> gly + pyr
gly + h2o + o2 -> glx + nh3 + h2o2
glu + php <=> akg + 3pser
h2o + 3pser -> ser + pi
ser -> dser
h2o + phser -> pi + thr
atp + hser -> h + adp + phser
h + aspsa + nadh <=> hser + nad
h2o + pht -> pi + hthr
gly + hplys <=> co2 + hpsamlys
accoa + gly <=> coa + aobut + h
nadh + 2 h + aobut -> thr + nad
h2o + o2 + amac -> h2o2 + nh3 + mgxl
h + gly + succoa -> co2 + coa + amievul
hcys + ser -> h2o + llct
ser + h2s + h -> cys + h2o
h2o + llct <=> nh3 + cys + obut
ser -> nh3 + pyr
atp + ser + trna -> amp + ppi + lsertrna
thr -> gly + acal
lalthr -> gly + acal
betald + h2o + nadp <=> betan + nadph + 2 h
fad + cln -> fadh2 + betald
atp + asp <=> basp + adp
nad + dhplys -> h + nadh + hplys
atp + gly + trnagly -> amp + glycyltrna + ppi
atp + ser + trnaser -> amp + sertrna + ppi + 2 h
atp + thr + trnathr -> amp + thrtrna + ppi + 2 h
ser -> h2o + deine
tsulf + oaser -> h + ac + scysn
h2s + oaser -> cys + ac
tsulf + rthio + oaser -> h + cys + slfi + othio + ac
h2o + cys -> nh3 + pyr + h + h2s
hcys + mthf -> met + thf
h2o + atp + met -> ppi + pi + sam + h
ptrsc + dsam -> h + sprmd + mta
h2o + sah <=> hcys + adn
accoa + hser -> coa + oahser
o2 + cys -> h + 3sulala
akg + cys -> glu + mrpyr
glu + slpyr <=> akg + cyse
slpyr + nadh + h <=> nad + slfate
akg + 3sulala -> glu + 3sulpyr
3sulpyr + h2o <=> pyr + slfi
h2o + cys -> nh3 + pyr + h2s + h
mrpyr + slfi -> pyr + tsulf
h2o + llct -> nh3 + pyr + hcys
sam + hcys -> sah + met + h
mob + glu <=> met + akg
sam -> 1acabt + mta + h
sam + h -> co2 + dsam
atp + 5mrib -> adp + mthrip + h
mthrip -> reol
oahser + h2s -> hcys + ac
oahser + mseth -> h + met + ac
osuhs + sulfi <=> hcys + succ
atp + cys + trnacys -> amp + lcystrna + ppi
glu + 4mop -> akg + leu
glu + omval -> akg + ile
glu + oival -> akg + val
nad + coa + 4mop -> co2 + nadh + ivacoa
nad + coa + oival -> co2 + nadh + isocoa
nad + coa + omval -> co2 + nadh + mbcoa
fad + ivacoa -> fadh2 + mcrcoa
fad + mbcoa -> fadh2 + mcrocoa
fad + isocoa <=> fadh2 + maclcoa
h2o + mcrcoa <=> hydrocoa
h2o + maclcoa + 2 h <=> hyisocoa
h2o + mcrocoa <=> metbycoa
h2o + mcrocoa -> metbycoa
nad + metbycoa <=> h + nadh + mcecoa
coa + mcecoa -> accoa + procoa
nad + hyisorate <=> h + nadh + mmshy
nad + mmshy + h2o -> nadh + 2 h + methate
oppa + nadp + coa <=> h + nadph + malcoa
atp + mcrcoa + hco3 -> pi + adp + mgcoa + h
h2o + mgcoa <=> hmgcoa
mmshy + glu <=> 3ibate + akg
methate <=> rmecoa
oival + thdp + 2 h -> 2methpp + co2
4mop + thdp + 2 h -> 3methpp + co2
omval + thdp + 2 h -> 2mebthpp + co2
cico + h2o -> emma
cima -> cico + h2o
accoa + h2o + pyr -> cima + coa + h
thr -> nh3 + obut
emma + nad -> obut + co2 + nadh
ippmal <=> h2o + ppmal
ppmal + h2o <=> cbhcap
aclac -> hmobut
hmobut + nadph + h -> nadp + dmbut
dmvat -> h2o + omval
dmbut -> h2o + oival
cbhcap + nad -> oicap + h + nadh
oicap + h -> 4mop + co2
oival + accoa + h2o -> ippmal + coa + h
atp + leu + trnaleu -> amp + leutrna + ppi + 2 h
rhmopt + nadph + h -> dmvat + nadp
abut <=> rhmopt
atp + ile + trnaile -> amp + ileleucyltrna + ppi
atp + val + trnaval -> amp + valtrna + ppi + 2 h
nad + hicit -> nadh + co2 + aka
akg + kyn -> glu + apebu
h2o + nad + amasa -> 2 h + nadh + ama
h2o + nadp + amasa -> 2 h + nadph + ama
glu + h + nadph + amasa <=> h2o + nadp + sacp
glu + aka <=> akg + ama
aspsa + pyr -> 23dhdp + h + 2 h2o
23dhdp + nadh + h -> nad + 2345dhdp
23dhdp + nadph + h -> nadp + 2345dhdp
2345dhdp + h2o + h -> l2a6olate
l2a6olate + nh3 + nadph + h <=> nadp + h2o + medioate
medioate + h -> lys + co2
h2o + nad + sacp -> akg + h + nadh + lys
aka + en6lys + 2 h -> sglude + co2
sglude + coa -> en6lys + gltcoa + 3 h
plys <=>
plys + sam -> sah + pmlys + h
pmlys + sam -> sah + pdlys + h
pdlys + sam -> sah + ptlys
ptlys + 2 h2o -> 2 prot + tlys
tlys + akg + o2 -> succ + co2 + htlys
htlys + h -> tmbal + gly
tmbal + nad + h2o -> tmboa + nadh + 3 h
tmboa + akg + o2 -> car + succ + co2
atp + lys + trnalys -> amp + lystrna + ppi + 3 h
atp + lys + trnalys -> amp + lysyltrna + ppi
h + orn -> co2 + ptrsc
akg + orn -> glu + glugsal
acami + nad + h2o -> acimole + nadh + 2 h
2 h + nadph + s1p5c -> pro + nadp
pro + fad <=> s1p5c + fadh2 + h
pro + akg + o2 -> hpro + succ + co2
2 h + nadph + phc -> hpro + nadp
2 h + phc + nadh -> hpro + nad
2 h2o + phc + nad -> h + nadh + ehglu
glugsal + nad + h2o -> glu + nadh + 2 h
glugsal <=> s1p5c + h2o + h
atp + glu + 2 h -> adp + glu5p
nadph + glu5p <=> nadp + pi + glugsal + h
orn + cap <=> pi + citr + h
h2o + arg -> orn + urea
h2o + 2 h + urea -> 2 nh3 + co2
atp + arg <=> adp + argp + h
atp + cret <=> adp + cret1p + h
cret1p <=> cretn + pi
cretn + h2o + h <=> nmetoin + nh3
naorn + h2o -> ac + orn
hpro + fad -> phc + fadh2 + h
akg + ehglu <=> glu + hakg
accoa + glu <=> coa + naglu + h
atp + naglu <=> adp + naglup
naglus + pi + nadp <=> naglup + nadph + h
glu + naglus <=> akg + naorn
naorn + glu -> orn + naglu
naccitr + h2o -> ac + citr
dpro + o2 <=> h2o2 + 1p2clate
4guamide + h2o <=> 4guaoate + nh3
atp + pro + trnapro -> amp + ppi + protrna + 2 h
atp + prpp -> ppi + prbatp
h2o + prbatp -> ppi + prbamp + 3 h
h2o + prbamp + h -> prfp
prfp -> prlp
dimgp + h -> h2o + imacp
glu + imacp -> akg + hisolp + h
h2o + hisolp -> pi + hisol
hisol + nad -> hidal + nadh + h
h2o + 2 nad + hidal -> 2 nadh + his + h
his + sam -> mhis + sah + h
atp + mhis + bala -> amp + anser + ppi + h
atp + his + bala -> amp + ppi + carne + h
gln + prlp -> glu + 2 h + aicar + dimgp
his -> unate + nh3
h2o + i4ahde + nad -> h + i4acte + nadh
atp + his + trnahis -> amp + histrna + ppi + 2 h
o2 + homogen -> h + macac
macac -> fuacac
h2o + fuacac -> h + fum + acact
3fump + h2o <=> fum + pyr + h
tyr + akg <=> 4hppyr + glu
nmethate + sam -> hodne + sah + h
2h24date -> 2o3eate
34dthgly + nad <=> 34dhyde + nadh + h
bh4 + phe + o2 -> bh2 + tyr + h2o
h2o + nad + phal <=> 2 h + nadh + pac
akg + phe <=> glu + ppyr
phe + o2 <=> co2 + 2phemide + h2o
2phemide + h2o <=> pac + nh3
3oxdehycoa + coa <=> 5capencoa + accoa + 5 h
5capencoa + h2o <=> 3hypylcoa
3hypylcoa + nad <=> 3oacoa + nadh + h
o2 + trp + 2 h -> fkyn
h2o + fkyn -> 3 h + for + kyn
h2o + hkyn -> ala + h + han
h2o + kyn -> ala + h + an
2 han + 2 o2 -> cinate + 2 h2o2 + 4 h
o2 + h + nadph + kyn -> h2o + nadp + hkyn
hkyn + akg <=> glu + dioxate
o2 + han -> cmusa
h + cmusa -> co2 + am6sa
nad + coa + aka -> nadh + co2 + gltcoa
5hyde + h2o + nad -> 5hyacate + h + nadh
xanacid -> 8methnate
h2o + in3aldh + nad -> 2 h + in3ate + nadh
3h5ol + actmgrp -> 5memine
han + actmgrp -> 3meoxante
atp + trp + trnatrp -> amp + trptrna + ppi + 2 h
h2o + pep + e4p -> pi + 3ddah7p
3ddah7p -> pi + dqt
dqt -> h2o + dhsk
h + nadph + dhsk <=> nadp + sme
atp + sme <=> h + adp + sme3p
pep + sme3p <=> 3psme + pi
3psme -> pi + chor
gln + chor -> glu + pyr + h + an
npran + ppi + h <=> prpp + an
npran -> cpad5p
h + cpad5p -> h2o + co2 + igp
ser + igp -> h2o + trp + t3p1
igp -> t3p1 + indo
chor <=> phen
h + phen -> h2o + co2 + ppyr
nadp + phen <=> co2 + nadph + 4hppyr
atp + phe + trnaphe -> amp + phetrna + ppi + 2 h
atp + tyr + trnatyr -> amp + tyrosyltrna + ppi
asp + h <=> bala + co2
h2o + nad + aproa -> 2 h + nadh + bala
h2o + nad + gabal -> 2 h + nadh + gaba
atp + pant + bala -> 2 h + amp + ppi + pnto
atp + arg + bala -> amp + ppi + baarg + 2 h
atp + lys + bala -> amp + ppi + balys + 2 h
3hdpant + coa + h -> hcoa + h2o
prcoa + fadh2 <=> procoa + fad
h2o + sprmd + q -> qh2 + gabal + daprp
h + cyse -> co2 + taur
3sulala + h -> co2 + htarine
3sulala + nad + h2o <=> cyse + nadh + h
cysn + o2 -> htarine + h
taur + arg <=> taurmn + orn
pen + ctp -> ppi + cdpea
dagly + cdpea + 2 h -> cmp + pe
2amphte + ctp -> cmpphate + ppi + h
atp + met + trnamet -> amp + methtrna + ppi
atp + h2o + semet -> pi + ppi + seadnine
atp + semet + trnamet -> amp + ppi + selmettrna
h2o + semet -> mesenol + nh3 + obut
mesenol + 2 nadp + 2 h2o -> 2 nadph + 2 h + mesenate
semet + teglu -> selecys + 5methglu
h2o + selethin -> selecys + nh3 + pyr
h2o + semeselecys -> mesenol + nh3 + pyr
oaser + selede -> ac + selecne + h
atp + adenate -> 3phnate + adp + h
h2o + seadnine -> adn + secysne
r + seadnine -> ch3r + seadcysn + h
cyanside + h2o -> cyandrin + dglc
2 h2o + atp + 5opro -> glu + pi + adp + h
alagly -> 5opro + cys
atp + glu + cys -> adp + pi + alagly + h
atp + gly + alagly -> adp + gsh + pi + h
cgly + h2o -> gly + cys
cgly + glu -> gsh + h2o
rx + gsh + h -> hx + rglutt
rglutt + h2o <=> glu + rscysgly + h
rscysgly + h2o -> gly + rscys
2 gsh + nadp -> gssg + h + nadph
glu + atp + cys -> pi + adp + gc + h
h2o2 + 2 gsh -> 2 h2o + gssg
o2 + 2 cys -> h2o2 + cyst
ribppi + trypdoxin + 2 h -> 2deoxppi + h2o + trypslf
ribppi + trypone -> 2deoxppi + h2o + tyrponeslf
h2o + adprib -> 2 h + amp + r5p
gly + atp + pram -> pi + adp + gar + h
fthf + gar -> h + thf + fgar
fgar + atp + h2o + gln -> fgam + adp + glu + pi + h
h + cair <=> co2 + air
saicar <=> fum + aicar
asp + atp + cair -> 2 h + pi + adp + saicar
prpp + ad -> amp + ppi + h
aicar + fthf -> thf + prfica
prfica <=> h2o + imp
imp + h2o -> inos + pi
damp + h2o -> 2dan + pi
amp + h2o -> adn + pi
gmp + h2o -> gsn + pi
xmp + h2o -> xtsine + pi
dgmp + h2o -> dg + pi
h2o + h + 2dan -> nh3 + din
h2o + h + adn -> nh3 + inos
adn + h2o -> ad + rib
inos + h2o -> hyxn + rib
xtsine + h2o -> xan + rib
gsn + h2o -> gn + rib
dadp + pep + h -> datp + pyr
dgdp + pep + h -> dgtp + pyr
gdp + pep + h -> gtp + pyr
2dan + pi <=> ad + 2dr1p
adn + pi <=> ad + r1p
gn + 2dr1p <=> pi + dg
pi + du -> 2dr1p + ura
pi + gsn <=> r1p + gn
pi + inos -> r1p + hyxn
pi + xtsine <=> r1p + xan
h2o + nad + imp -> h + nadh + xmp
atp + cdp -> adp + ctp
atp + dadp -> adp + datp
atp + dcdp -> adp + dctp
atp + dgdp -> adp + dgtp
atp + dtdp -> adp + dttp
atp + dudp -> adp + dutp
atp + gdp -> adp + gtp
atp + idp -> adp + itp
atp + udp -> adp + utp + h
pppgpp + h2o <=> ppgpp + pi + h
h2o + ppgpp -> ppi + gdp
h2o + dgtp -> ppi + dgmp + 2 h
h2o + gtp -> 2 h + ppi + gmp
h2o + itp -> 2 h + ppi + imp
h2o + xtp -> ppi + xmp + 2 h
h2o + ditp -> ppi + dimp + 2 h
gmp + nadph + 2 h <=> imp + nh3 + nadp
h2o + gln + atp + xmp <=> glu + 3 h + amp + ppi + gmp
h2o + h + gn -> nh3 + xan
atp + dgmp + h <=> adp + dgdp
atp + gmp + h <=> adp + gdp
adp + rthio -> h2o + othio + dadp
rthio + cdp -> h2o + othio + dcdp
rthio + gdp -> h2o + othio + dgdp
h2o + h + amp -> nh3 + imp
imp + ppi + h <=> prpp + hyxn
xmp + ppi + h <=> prpp + xan
gn + prpp -> gmp + ppi + h
idp + h2o -> imp + pi + 2 h
gdp + h2o -> gmp + pi + 2 h
atp + adn -> h + amp + adp
2 adp <=> atp + amp + h
atp + h2o -> adp + pi + h
atp + didp <=> adp + ditp
atp -> ppi + camp + h
gtp -> ppi + cgmp + h
h2o + camp -> h + amp
h2o + cgmp -> h + gmp
atp + damp + h <=> adp + dadp
atp + aps -> adp + paps + h
atp + fgam -> pi + adp + air + h
aicar + ppi + h <=> 5a4ibmide + prpp
att + h2o -> uglx + urea
h2o + hiura -> h + houdhic
houdhic + h -> ratn + co2
atp + ac <=> acadlate + ppi
ura + r5p <=> puri5p + h2o
atp + psdine -> adp + puri5p + h
cyt + h2o + h -> ura + nh3
rthio + udp -> h2o + othio + dudp + h
h2o + doroa <=> h + caasp
doroa + o2 <=> oroa + h2o2
oroa + prpp <=> omp + ppi + h
h + omp -> co2 + ump
gtp + uri -> h + gdp + ump
h2o + ump -> pi + uri
cmp + h2o -> cytd + pi
udp + h2o -> ump + pi + 3 h
uri + pi <=> ura + r1p
gtp + cytd -> h + gdp + cmp
adp + cdp <=> atp + cmp + h
adp + udp <=> atp + ump + 2 h
atp + dcmp + h -> adp + dcdp
h2o + gln + atp + utp -> 2 h + pi + adp + ctp + glu
prpp + ura -> ppi + ump + h
h2o + h + cytd -> nh3 + uri
h2o + utp -> ppi + ump + 2 h
h2o + dutp -> 2 h + ppi + dump
metthf + dump -> dhf + dtmp
atp + h + dtmp -> adp + dtdp
atp + h + dump <=> adp + dudp
nh3 + atp + utp -> 2 h + pi + adp + ctp
nadh + 2 ferrib5 -> nad + 2 ferrob5 + h
h + nadph + othio -> nadp + rthio
dcdp + h2o <=> dcmp + pi + 2 h
dctp + h2o -> dcmp + ppi + 2 h
h2o + dcmp -> dc + pi
h2o + h + dc -> nh3 + du
du + pi <=> ura + 2dr1p
atp + du -> adp + dump + h
atp + dt -> adp + dtmp + h
h2o + h + dcmp -> nh3 + dump
h2o + dtmp -> pi + dt
dt + pi <=> 2dr1p + tme
tme + nh3 <=> h2o + 5mcyts + h
h2o2 + meth -> 2 h2o + fald
h2o2 + eth -> 2 h2o + acal
nad + hygta -> h + nadh + fgt
h2o + fgt <=> h + for + gsh
h + nadph + metthf <=> nadp + mthf
t3p1 + glyn <=> fald + x5p
h2o + co2 -> h + hco3
5 h + 3 nadph + hno2 -> h2o + 3 nadp + nh4oh
nh4oh -> h2o + nh3
h + nadh + hno3 -> h2o + nad + hno2
nitrn + h2o + o2 -> alde + hno2 + h2o2
nadh + 2 no + 2 o2 -> h + nad + 2 hno3
nadph + 2 no + 2 o2 -> h + nadp + 2 hno3
akg + 2 refdox + gln + 2 h -> 2 oxfdox + 2 glu
nite + 2 h2o -> carbo + nh3
3 h + 3 nadph + slfi <=> 3 h2o + 3 nadp + h2s
h2o + o2 + slfi -> h2o2 + slf + h
oaser + h2s -> ac + cys
paps + rthio <=> pap + slfi + othio + h
atp + slf -> ppi + aps
tsulf + 5 h2o + 8 feri <=> 2 slf + 8 fero + 11 h
paps + h2o <=> aps + pi
h2o + pap -> amp + pi
s + o2 + h2o -> slfi + h
5 h + pi + adp -> h2o + 4 h + atp
5 h + nadh + q -> nad + 4 h + qh2
0.5 o2 + 6 h + 2 fero -> h2o + 4 h + 2 feri
fum + fadh2 -> succ + fad
fadh2 + q -> fad + qh2
2 h + qh2 + 2 feri -> 4 h + q + 2 fero
0.5 o2 + qh2 -> h2o + q
h2o + atp -> pi + adp + h
h2o + ppi -> 2 pi + h
e4p + t3p2 -> s17bp
h2o + s17bp -> pi + s7p
h2o2 + 2 h + 2 fero -> 2 h2o + 2 feri
ecys + cys <=> esul + ala
atp + thdp -> adp + thtp
atp + thm -> amp + thdp + h
3 h2o + gtp -> 3 h + ppi + for + d6rp5p
h + nadh + d6rp5p -> nad + d6pr5po
d6pr5po + h2o + h -> apdruci + nh3
rl5p -> h + for + db4p
aura + db4p -> d8rl + 2 h2o + pi
2 d8rl -> vb2 + aura
h2o + fmn -> pi + vb2
atp + vb2 -> adp + fmn + h
atp + fmn -> ppi + fad
glal + obut + ala -> vb6
vb6 + o2 -> pdxal + h2o2
atp + vb6 -> adp + pdxi5pi + h
pdxi5pi + h2o -> vb6 + pi
pdxal + h2o2 + nh3 -> pdxam + o2 + h2o
atp + pdxal -> adp + plp + h
plp + h2o -> pdxal + pi
atp + pdxam -> adp + pdxampi + h
pdxampi + h2o -> pdxam + pi
pdxi5pi + o2 -> plp + h2o2
plp + nh3 + h2o2 -> pdxampi + o2 + h2o
t3p1 + rl5p + gln -> pi + plp + glu + 3 h2o + h
akg + pht <=> glu + ohpbt
h + r1p + nica <=> pi + nar
h2o + ncn -> pi + nar
amp + ncn + 2 h <=> h2o + dmnad
h + prpp + qa -> ppi + co2 + ncn
ncn + ppi <=> prpp + nica
h2o + gln + atp + dmnad -> glu + amp + ppi + nad + 2 h
h + r1p + nicd <=> pi + nnr
nnr + h2o -> nicd + rib + h
h2o + nmn -> pi + nnr
h2o + nad -> 2 h + amp + nmn
nicd + h2o -> nica + nh3
nicd + adprib + h <=> nad + h2o
atp + nad -> h + nadp + adp
nad + nadph -> nadh + nadp
nadp + h + refdox -> nadph + oxfdox
aclac + nadph + h <=> 23disote + nadp
23disote -> oival + h2o
h2o + metthf + oival -> thf + akp
h + nadph + akp -> nadp + pant
atp + pnto -> h + adp + ppnto
cys + ctp + ppnto -> 2 h + ppi + cmp + ppntocys
ppntocys + h -> co2 + ppthe
atp + ppthe -> ppi + dpcoa
atp + dpcoa -> h + coa + adp
coa + apoacp + h2o -> pap + acp + h
6 h + 4 nadph + 3 malcoa -> 2 h2o + 2 co2 + 4 nadp + 2 coa + chcoa
ala + h + chcoa -> co2 + coa + aona
sam + aona -> danna + samob
danna + atp + co2 -> adp + pi + dtb + 3 h
2 sam + dtb + s + h -> 2 met + bt + 2 da
atp + bt -> ppi + btamp + h
btamp -> bccp + amp
dtb + 2 sam + h2s -> 2 dad5 + bt + 2 met
c80acp + 2 s + 2 sam <=> lpacp + 2 met + 2 dad5 + h
pn6ol + 2 s + 2 sam -> pn6ll + 2 met + 2 dad5
c80acp + apop -> pn6ol + acp
lpacp + apop + h -> pn6ll + acp
2 gtp + o2 + 2 h -> 2 cpmp + 2 ppi
cpmp + 2 s -> motin + o2 + 2 h
h2o + gtp -> for + ahtd + h
ahtd + h2o -> diph + ppi + 2 h
diph + h2o -> dhp + pi
3 h2o + ahtd -> 3 pi + dhp + 3 h
dhp -> ahhmp + glal
atp + ahhmp -> amp + ahhmd + h
abee + ahhmp -> h2o + dhpt
ahhmd + abee -> ppi + dhpt + h
atp + dhpt + glu -> adp + dhf + pi + h
h + nadph + dhf -> thf + nadp
2 h + 2 nadph + fot -> 2 nadp + thf
nadp + dhf <=> h + nadph + fot
atp + thf + glu -> adp + pi + thfglu + h
thf + glu <=> h2o + thfglu
ahtd + 2 nadph + h -> bh4 + 2 nadp + pppi
ahtd + h2o -> acal + pppi + 6cthyprot + h
chor + gln -> adchor + glu
atp + for + thf <=> fthf + adp + pi
fthf + lmettrna -> thf + fofmet
nadph + methf -> nadp + metthf
nh3 + metthf + dhplys <=> h + thf + hpsamlys
h + fthf <=> h2o + methf
nad + metthf -> nadh + methf
metthf + fadh2 <=> mthf + fad
h2o + methf + gar -> 2 h + thf + fgar
methf + h2o <=> foli + h
glu + atp + glutrna <=> amp + ppi + lglutrna + h
2 amievul -> 2 h2o + h + ppbg
h2o + 4 ppbg -> hmtb + 4 nh3
hmtb -> upgiii + h2o
upgi + 4 h -> 4 co2 + cpgi
o2 + 2 h + cpgiii -> 2 h2o + 2 co2 + ppgix
3 o2 + ppgix -> 3 h2o2 + pprix
2 sam + upgiii -> h + 2 sah + precor
4 h + upgiii -> 4 co2 + cpgiii
pprix + fe2 -> 2 h + hemeb
h2o + hemeb + fpp -> ppi + hemeo + h
2 h + hemeb + apoce -> cytc
h2o + hemeo -> 4 h + hemea
hmhmb + sam -> 2 q + sah + h
alka + 4hba -> hex4hyb + ppi + h
ggpp + 2 ippp -> alka + 2 ppi + 2 h
hmb + sam -> hmmb + sah + h
hmmb + o2 + nadph + h -> hmhmb + nadp + h2o
chor -> 4hba + pyr
4hba + atocpi -> ppi + n4hbz + h
homogen + pypp -> co2 + ppi + mpyq
qh2 <=> 2 h + q
14d2naphate + pypp -> 2p14napone + co2 + ppi + 2 h
2p14napone + sam -> phyone + sah + h
14d2naphate + atocpi <=> 2dmenq + co2 + ppi
2o6mbeq + sam -> 2o3mbeq + sah + h
2o6mbeq + sam -> 2o3mbeq + sah + h
2dmenq + sam -> menq + sah + h
2dmenq + sam -> menq + sah + h
9cretinol + nadp <=> 9cretinal + h + nadph
ctp + dol + h -> cdp + dolp
doldp + h2o -> dolp + pi + 2 h
h2o + mannan -> man
nadgldpl + udpnag -> G00002 + udp
gdpman + G00002 -> G00003 + gdp
G00003 + gdpman -> G00004 + gdp
G00011 + 4 h2o <=> 4 man + G00012
dolmanp + G00006 -> dolp + G10595
dolmanp + G10595 -> dolp + G10596
dolmanp + G10597 -> dolp + G00007
dbdgp + G00007 -> dolp + G10598
dbdgp + G10598 -> dolp + G10599
dbdgp + G10599 -> dolp + G00008
ippp + fpp <=> ppi + ttcgdt + h
udpnag + pins + h -> udp + nadgpis
dolmanp + G00145 -> dolp + G00146
dolmanp + G00148 -> dolp + G00149
glfuc + G00051 <=> gdp + G00052
ara5p + h2o + pep -> ddmi8p + pi
c14hacp + udpnag -> acp + u3aga
2 h + 2 nadph + hmgcoa <=> 2 nadp + coa + mvl
atp + mvl -> h + adp + pmvl
atp + h + pmvl -> adp + ppmvl
atp + ppmvl -> co2 + pi + adp + ippp
ippp <=> dmpp
2 ippp + dmpp -> 2 ppi + fpp + 2 h
fpp + ippp -> ppi + ggpp + h
fpp + 3 ippp -> alka + 3 ppi + 3 h
fpp + 2 ippp <=> dedip + 2 ppi
fpp + pcysn <=> sfp + ppi + h
sfp + h2o + 2 h <=> pcsfcys + pt
sam + pcsfcys -> sah + pcsfcysme + h
pcsfcys + meth <=> pcsfcysme + h2o
facys + o2 + h2o -> 2t6tfal + cys + h2o2
methone + nadph + h -> nemethol + nadp
s23e -> lnst
2 fpp + nadph -> 2 ppi + sql + nadp + h
sql + o2 + nadph + h -> s23e + nadp + h2o
h2o + nad + peralde -> 2 h + nadh + peracid
7m3o6ocoa + coa -> 5m4ecoa + accoa
meoxhecoa + coa -> mcrcoa + accoa
pil -> 2 h + pinvone
3hmehepcoa + nad -> dmohcoa + nadh + h
dtdpglc -> dtdpodglcp + h2o
dtdpodglcp + nadph + h -> dtdpdm + nadp
nadph + sinalde + h -> nadp + sinalc
4calcol + nadp <=> 4halde + nadph + h
h2o + nad + sinalde -> 2 h + nadh + sinate
h2o + nadp + sinalde -> 2 h + nadph + sinate
cafade + coa + nadp <=> cafcoa + h + nadph
h2o + cicit -> dglc + ci2a
nadph + cmcoa + h -> 4halde + coa + nadp
fercoa + h + nadph -> coa + conalde + nadp
nadph + sinacoa + h -> coa + nadp + sinalde
rtol <=> ptanl
emet + h2o <=> egn + meth + h
nadph + tropinone -> nadp + tropine
dlphe + o2 -> sdopa + h
sdopa -> betacid + h2o
peni + h2o -> carbo + 6ampenate
coa + 3oacoa <=> accoa + succoa
c4hcoa + nadp <=> aaccoa + nadph + h
2h24penate + h2o <=> 4h2openate
trone + h2o <=> trate + h
6hyac + nadp -> adsde + nadph + h
4h4hbzte + h2o <=> 4hba + bendl + h
ethox + h2o <=> ethgl
antadiol -> dihracene + 2 h
naphysuccoa -> 2 h + maoxsuccoa
1hmpne + nad -> 1nhyde + h + nadh
ciscarlene -> dicarlene + 2 h
2nmol + nad -> 2nhyde + h + nadh
1h2nate + nadh + 2 h + o2 -> na12dol + co2 + nad + h2o
3meat + o2 + nadh + h -> 23dlne + nad + co2 + h2o
4hmelate + o2 + nadh + 2 h -> 4hmecol + nad + h2o + co2
4melat + o2 + nadh + 2 h -> 4mecol + nad + h2o + co2
h2o + co2 + nadp + ccl <=> o2 + 2 h + nadph + sali
ben124triol -> 2h14benone + 2 h
2h14benone + 2 h -> h2o + pbenone
benzccoa + coa -> accoa + sbencoa
cdate + h + nadh -> h2o + nad + tranol
h2o + cis2oenate -> hy2nahyde + pyr
1prol + ch3r -> 1methrene + r + h
6merpin + sam -> 6mecapne + sah + h
6merpin + prpp <=> 6tmpate + ppi + h
6mecapne + prpp <=> 6memonate + ppi + h
6tmpate + sam -> 6memonate + sah + h
6tmpate + nad + h2o -> 6thmonate + nadh + h
6mrtpate + h2o <=> 6tmpate + ppi + h
6thmonate + atp + gln + h2o -> amp + pi + glu + 6thmonhate
6thmonhate + sam -> 6methphate + sah + h
thgane + prpp <=> 6thmonhate + ppi + h
tafen + o2 + nadph -> tafnox + nadp + h2o
aldmde + nad + h2o -> capmde + nadh + 2 h
aldmde + nadp + h2o -> capmde + nadph + 2 h
cdate + nad -> troate + nadh + 2 h
3c2phde + nad + h2o -> 3capac + nadh + 2 h
t3chad + h2o <=> t3chac + 3 h
c4hcoa <=> c4dcoa + h2o
h2o + atp + co2 + bccp -> 2 h + pi + adp + cccp
malcoa + acp + h <=> coa + malacp
accoa + acp -> coa + acacp
acacp + malacp -> aacacp + co2 + acp
aacacp + nadph + h -> c4hacp + nadp
c4hacp -> c4dacp + h2o
c4dacp + nadph + h -> c40acp + nadp
c40acp + malacp -> co2 + acp + c6oacp
c6hacp + nadp <=> c6oacp + nadph + h
c6hacp <=> c6dacp + h2o
c6dacp + nadph + h <=> c60acp + nadp
malacp + c60acp -> co2 + acp + c8oacp
c8oacp + nadph + h <=> c8hacp + nadp
c8hacp <=> c8dacp + h2o
c8dacp + nadph + h <=> c80acp + nadp
malacp + c80acp -> co2 + acp + c10oacp
c10oacp + nadph + h <=> c10hacp + nadp
c10hacp <=> c10dacp + h2o
c10dacp + nadph + h <=> c100acp + nadp
malacp + c100acp -> co2 + acp + c12oacp
c12oacp + nadph + h <=> c12hacp + nadp
c12hacp <=> c12dacp + h2o
c12dacp + nadph + h <=> c120acp + nadp
h2o + c120acp -> h + acp + c120
malacp + c120acp -> co2 + acp + c14oacp
c14oacp + nadph + h <=> c14hacp + nadp
c14hacp <=> c14dacp + h2o
c14dacp + nadph + h <=> c140acp + nadp
h2o + c140acp -> h + acp + c140
atp + coa + c140 <=> amp + ppi + c140coa + 2 h
malacp + c140acp -> co2 + acp + c16oacp
c16oacp + nadph <=> c16hacp + nadp
c16hacp + h <=> c16dacp + h2o
c16dacp + nadph + h <=> c160acp + nadp
h2o + c160acp -> h + acp + c160
atp + coa + c160 <=> amp + ppi + c160coa + 2 h
malacp + c160acp -> co2 + acp + c18oacp
c18oacp + nadph + h <=> c18hacp + nadp
c18hacp <=> c18dacp + h2o
c18dacp + nadph + h <=> c180acp + nadp
h2o + c180acp + h -> acp + c180
accoa + c40coa <=> coa + c6ocoa
h + nadh + c6ocoa <=> nad + c6hcoa
h2o + c6dcoa <=> c6hcoa
c6dcoa + nadph + h <=> c60coa + nadp
accoa + c60coa <=> coa + c8ocoa
nad + c8hcoa <=> h + nadh + c8ocoa
h2o + c8dcoa <=> c8hcoa
c8dcoa + nadph + h <=> c80coa + nadp
accoa + c80coa <=> coa + c10ocoa
nad + c10hcoa <=> h + nadh + c10ocoa
h2o + c10dcoa <=> c10hcoa
c10dcoa + nadph + h <=> c100coa + nadp
accoa + c100coa <=> coa + c12ocoa
nad + c12hcoa <=> h + nadh + c12ocoa
h2o + c12dcoa <=> c12hcoa
c12dcoa + nadph + h <=> c120coa + nadp
accoa + c120coa <=> coa + c14ocoa
nad + c14hcoa <=> h + nadh + c14ocoa
h2o + c14dcoa <=> c14hcoa
c14dcoa + nadph + h <=> c140coa + nadp
accoa + c140coa <=> coa + c16ocoa
nad + c16hcoa <=> h + nadh + c16ocoa
h2o + c16dcoa <=> c16hcoa
c16dcoa + nadph + h <=> c160coa + nadp
c160coa + h2o -> coa + c160 + h
malcoa + c160coa + h -> coa + c18ocoa + co2
c18ocoa + nadph + h <=> c18hcoa + nadp
c18hcoa <=> c18dcoa + h2o
malcoa + c180coa + h -> coa + c20ocoa + co2
c20ocoa + nadph + h <=> c20hcoa + nadp
c20hcoa <=> c20dcoa + h2o
malcoa + c200coa + h -> coa + c22ocoa + co2
c22ocoa + nadph + h <=> c22hcoa + nadp
c22hcoa <=> c22dcoa + h2o
malcoa + c220coa + h -> coa + c24ocoa + co2
c24ocoa + nadph + h <=> c24hcoa + nadp
c24hcoa <=> c24dcoa + h2o
c161coa + h2o -> coa + c161 + h
c180coa + h2o -> coa + c180 + h
c200coa + h2o -> coa + c200 + h
c220coa + h2o -> coa + c220
c240coa + h2o -> coa + c240
atp + coa + c240 <=> amp + ppi + c240coa + 2 h
c246(3)coa + car <=> coa + c246(3)car
c226(3)coa + car <=> coa + c226(3)car
c245(6)coa + car <=> coa + c245(6)car
c225(6)coa + car <=> coa + c225(6)car
c240coa + car <=> coa + c240car
atp + coa + c220 <=> amp + ppi + c220coa + 2 h
c220coa + car <=> coa + c220car
atp + coa + c200 <=> amp + ppi + c200coa + h
c200coa + car <=> coa + c200car
atp + coa + c180 <=> amp + ppi + c180coa + h
c180coa + car <=> coa + c180car
c240coa + fad -> c24dcoa + fadh2
gltcoa + fad + h -> fadh2 + c4dcoa + co2
c24dcoa + h2o -> c24hcoa
c24hcoa + nadp -> c24ocoa + nadph + h
coa + c24ocoa -> accoa + c220coa
c220coa + fad -> c22dcoa + fadh2
c22dcoa + h2o -> c22hcoa
c22hcoa + nadp -> c22ocoa + nadph + h
coa + c22ocoa -> accoa + c200coa
c200coa + fad -> c20dcoa + fadh2
c20dcoa + h2o -> c20hcoa
c20hcoa + nadp -> c20ocoa + nadph + h
coa + c20ocoa -> accoa + c180coa
c180coa + fad -> c18dcoa + fadh2
c18dcoa + h2o -> c18hcoa
c18hcoa + nadp -> c18ocoa + nadph + h
coa + c18ocoa -> accoa + c160coa
c160coa + fad -> c16dcoa + fadh2
c140coa + fad -> c14dcoa + fadh2
c120coa + fad -> c12dcoa + fadh2
c100coa + fad -> c10dcoa + fadh2
c80coa + fad -> c8dcoa + fadh2
c60coa + fad -> c6dcoa + fadh2
c40coa + fad -> c4dcoa + fadh2
coa + c4ocoa -> accoa + aaccoa
lnst + 3 o2 + 3 nadph + 2 h -> dctol + for + 3 nadp + 4 h2o
lnst + nadph + h -> dhstro + nadp
h + nadph + dctol -> nadp + dcdol
dcdol + nadph + h -> 44dbeol + nadp
3 o2 + 2 h + 3 nadph + dcdol -> 4 h2o + 3 nadp + dcda
nadp + dcda -> co2 + nadph + cdol
h + nadph + cdol -> nadp + mzymst
mzymst <=> zymst
zymst -> acdbol
zymst + nadph + h -> ac8bol + nadp
acdbol + nadph + h -> ac7bol + nadp
acdbol + nadph -> 7strol + nadp + 3 h
7strol + nadph + h -> pvd3 + nadp
7strol + nadph + h -> dmstrol + nadp
dmstrol + nadph + h -> chtrol + nadh
ac7bol + nadh + h + o2 -> pvd3 + nad + 2 h2o
pvd3 + nadh + h -> chtrol + nad
pvd3 + nadph + h -> chtrol + nadp
sam + zymst -> h + sah + fest
fest <=> epst
epst + nadp -> ergod + nadph + h
ergod + nadp -> egteol + nadph + h
h + nadph + egteol -> nadp + egstr
s23e -> cycl
cycl + sam -> mecynol + sah + h
mecynol -> cyclnol
cyclnol -> obl
obl + 3 o2 + 3 nadph + 2 h -> amt3bol + for + 3 nadp + 4 h2o
amt3bol + nadph + h -> mefol + nadp
mefol -> 24mephenol
24mephenol -> epst
epst -> dhrol + 2 h
dhrol + 2 h -> melol
melol + nadph + h -> nadp + cpestol
24mephenol + sam -> 24ephenol + sah + h
24ephenol -> d7arol
d7arol -> dhrsol + 2 h
dhrsol + 2 h -> isol
isol + nadph + h -> nadp + siterol
siterol <=> stgsterol + 2 h
chobol + h + nadh -> chtrol + nad
2hd17be + sam -> 2mt17be + sah + h
h2o + chlestr -> carbo + chtrol + h
magly + chlestr -> dagly + chtrol
1akgl3p + acylcoa -> 2acakgl3p + coa
procoa + chcoa <=> coa + 37oxcoa
chlat + coa + h <=> chcoa + h2o
chlcoa + h2o <=> tbcla + coa + h
toxcoa + coa -> chlcoa + procoa
3a7adcal + h2o + nad -> 3a7adcate + 2 h + nadh
3726tchne + nad -> 3a7adcal + nadh + h
chtrol + nadph + o2 + h -> nadp + h2o + cersterol
chtrol + nadph + o2 + h -> nadp + h2o + chodiol
h2o + nad + glyal -> 2 h + nadh + g
nadp + gl <=> h + nadph + glyal
atp + gl -> adp + gl3p + h
gl3p + 1.7453 c160coa + 0.0994 c161coa + 0.0489 c180coa + 0.1131 c225(6)coa + 0.3297 c226(3)coa + 3 h -> coa + agl3p
1.7453 c160coa + 0.0994 c161coa + 0.0489 c180coa + 0.1131 c225(6)coa + 0.3297 c226(3)coa + agl3p -> coa + pa
h2o + pa -> pi + dagly + 3 h
dagly + atp + 2 h -> adp + pa
dagly + 0.1698 c140coa + 1.849 c160coa + 0.4054 c161coa + 0.06041 c180coa + 0.006404 c181coa + 0.00968 c182(6)coa + 0.01299 c183(3)coa + 0.16461 c225(6)coa + 0.55423 c226(3)coa -> tagly + coa
dagly + pc -> lpc + tagly
h2o + tagly -> dagly + 0.1698 c140 + 1.849 c160 + 0.4054 c161 + 0.06041 c180 + 0.006404 c181 + 0.00968 c182(6) + 0.01299 c183(3) + 0.16461 c225(6) + 0.55423 c226(3)
h2o + dagly + h -> magly + 1.7453 c160 + 0.0994 c161 + 0.0489 c180 + 0.1131 c225(6) + 0.3297 c226(3)
h2o + magly -> gl + 0.0416 c140 + 0.848 c160 + 0.1045 c161 + 0.04791 c180 + 0.01689 c181 + 0.0243 c182(6) + 0.3514 c225(6) + 0.8599 c226(3)
nad + gl -> h + nadh + glyn
gl + nadp -> h + nadph + glyn
atp + glyn -> h + adp + t3p2
3dgdagly + udpg + h -> didagly + udp
diagly + udp6sulse + 2 h -> sulglycerol + udp
t3p2 + 1.7453 c160coa + 0.0994 c161coa + 0.0489 c180coa + 0.1131 c225(6)coa + 0.3297 c226(3)coa + h -> coa + at3p2
4 h + nadph + at3p2 -> nadp + agl3p
h + nadh + t3p2 -> nad + gl3p
h + nadph + t3p2 -> nadp + gl3p
fad + gl3p -> fadh2 + t3p2
pa + ctp <=> ppi + cdpdg + h
h2o + lpe -> h + carbo + glypeln
pe + h2o + h -> lpe + 0.0154 c140 + 0.7847 c160 + 0.0867 c161 + 0.0093 c180 + 0.003123 c181 + 0.00629 c182(6) + 0.3479 c225(6) + 1.5628 c226(3)
h2o + pc -> cln + pa
h2o + pe -> pa + ethla + h
acylcoa + acglp <=> coa + pins + 4 h
pg + cdpdg -> cl + cmp
2 pg -> cl + gl
gl3p + cdpdg -> pgp + cmp
h2o + pgp -> pi + pg + 2 h
acylcoa + mlcl <=> coa + cl + 4 h
h2o + cl -> mlcl + carbo
ps + h -> co2 + pe
ps + ethla -> pe + ser
sam + pe -> h + sah + pcpmme
sam + pcpmme -> sah + pndm + h
sam + pndm -> sah + pc + h
pc + h2o + h -> lpc + 0.0124 c140 + 0.4142 c160 + 0.03355 c161 + 0.00666 c180 + 0.01014 c182(6) + 0.9919 c225(6) + 1.4722 c226(3)
lpc + 0.0124 c140coa + 0.4142 c160coa + 0.03355 c161coa + 0.00666 c180coa + 0.01014 c182(6)coa + 0.9919 c225(6)coa + 1.4722 c226(3)coa -> coa + pc + 2 h
h2o + lpc -> carbo + glypcln + h
glypcln + h2o -> cln + gl3p + 2 h
atp + cln -> h + adp + pcln
atp + ethla -> h + adp + pen
pen + h2o <=> acal + nh3 + pi
h + ser + c160coa -> co2 + coa + dhsph
h + nadph + dhsph -> nadp + sph
atp + sph -> h + adp + dhsp
atp + sphe -> h + adp + sph1p
dcer2 + nadph + h + o2 -> nadp + cer + 2 h2o
h2o + spmylin -> 2 h + pcln + cer
dhsp -> pen + hexnal
h2o + dhsp -> pi + sph
sph1p + 2 h -> pen + c16a
dhsp -> pen + c16a
h2o + sph1p -> pi + sphe
dcer2 + h2o -> acylcoa + sph + co2
pcer2 + h2o -> carbo + psph
cer + h2o -> sphe + carbo
c26coa + psph -> coa + pcer2 + 5 h
sphe + acylcoa -> cer + coa + 5 h
sphen + acylcoa -> coa + spmylin + 5 h
glucer + h2o <=> cer + dglc
glacer + h2o <=> gal + cer
h2o + cer1p -> pi + cer + 2 h
dgacer + h2o -> glacer + gal
glacer + slf + 2 h <=> h2o + slfde
2 gsh + 5hpete -> gssg + 5hete + h2o
la4 + h2o -> lb4
15hpete + 2 gsh -> hcisenoate + h2o + gssg
pc + h2o -> c182 + lpc
t2eo4coa + h2o -> 3op4coa + 2 h
t2eo6coa + h2o -> 3op6coa + 2 h
t2eo8coa + h2o -> 3op8coa + 2 h
t2eo8coa + h2o + 2 h -> 3op8oa
pc + h2o -> lpc + alin + 4 h
3op8coa + coa -> o6coa + accoa
3op6coa + coa -> o4coa + accoa
3op4coa + coa -> o4coa + accoa
3op4coa + coa + 2 h -> o4coa + accoa
c160coa + o2 + nadph + h -> c161coa + 2 h2o + nadp
c180coa + o2 + nadph + h -> c181coa + 2 h2o + nadp
c181coa + o2 + nadph + h -> c182(6)coa + 2 h2o + nadp
c182(6)coa + o2 + nadph + h -> c183(6)coa + nadp + 2 h2o
c182(6)coa + o2 + nadph + h -> c183(3)coa + 2 h2o + nadp
c183(3)coa + o2 + nadph + h -> c184(3)coa + nadp + 2 h2o
malcoa + c184(3)coa + h -> coa + c204(3)ocoa + co2
c204(3)ocoa + nadph + h <=> c204(3)hcoa + nadp
c204(3)hcoa <=> c204(3)dcoa + h2o
c204(3)coa + 2 o2 + nadph + 3 h -> c205(3)coa + nadp + 4 h2o
malcoa + c183(6)coa + h -> coa + c203(6)ocoa + co2
c203(6)ocoa + nadph + h <=> c203(6)hcoa + nadp
c203(6)hcoa <=> c203(6)dcoa + h2o
c203(6)coa + o2 + nadph + h -> c204(6)coa + nadp + 2 h2o
malcoa + c204(6)coa + h -> coa + c224(6)ocoa + co2
c224(6)ocoa + nadph + h <=> c224(6)hcoa + nadp
c224(6)hcoa <=> c224(6)dcoa + h2o
malcoa + c205(3)coa + h -> coa + c225(3)ocoa + co2
c225(3)ocoa + nadph + h <=> c225(3)hcoa + nadp
c225(3)dcoa + h2o <=> c225(3)hcoa
malcoa + c225(3)coa + h -> coa + c245(3)ocoa + co2
c245(3)ocoa + nadph + h <=> c245(3)hcoa + nadp
c245(3)hcoa <=> c245(3)dcoa + h2o
c245(3)coa + o2 + nadph + h -> c246(3)coa + nadp + 2 h2o
c246(3)coa + fad -> c246(3)dcoa + fadh2
c246(3)dcoa + h2o -> c246(3)hcoa
c246(3)hcoa + nadp -> c246(3)ocoa + nadph + h
coa + c246(3)ocoa -> accoa + c226(3)coa
malcoa + c224(6)coa -> coa + c244(6)ocoa + co2 + 3 h
c244(6)ocoa + nadph + h <=> c244(6)hcoa + nadp
c244(6)hcoa <=> c244(6)dcoa + h2o
c244(6)coa + o2 + nadph + h -> c245(6)coa + nadp + 2 h2o
c245(6)coa + fad + 2 h -> c245(6)dcoa + fadh2
c245(6)dcoa + h2o -> c245(6)hcoa
c245(6)hcoa + nadp -> c245(6)ocoa + nadph + h
coa + c245(6)ocoa -> accoa + c225(6)coa + 2 h
c181coa + h2o -> c181 + coa + h
c182(6)coa + h2o -> c182(6) + coa + h
c183(6)coa + h2o -> c183(6) + coa
c203(6)coa + h2o -> c203(6) + coa + h
c203(3)coa + h2o -> c203(3) + coa
c204(6)coa + h2o -> c204(6) + coa + h
c183(3)coa + h2o -> c183(3) + coa
c184(3)coa + h2o -> c184(3) + coa
c204(3)coa + h2o -> c204(3) + coa + 2 h
c205(3)coa + h2o -> c205(3) + coa + h
c225(3)coa + h2o -> c225(3) + coa
c245(3)coa + h2o -> c245(3) + coa
c246(3)coa + h2o -> c246(3) + coa
c226(3)coa + h2o -> c226(3) + coa + h
c225(6)coa + h2o -> c225(6) + coa
accoa + malcoa + 2 nadph + 2 h -> co2 + 2 nadp + coa + h2o + c40coa
c40coa + malcoa + 2 nadph + 2 h -> co2 + 2 nadp + coa + h2o + c60coa
c60coa -> c61coa + h2o
c61coa + malcoa + h -> c81coa + co2 + coa
c81coa -> c82coa + h2o
c81coa + malcoa + 2 nadph + 2 h -> co2 + 2 nadp + coa + h2o + c101coa
c101coa + malcoa + 2 nadph + 2 h -> co2 + 2 nadp + coa + h2o + c121coa
c121coa + malcoa + 2 nadph + 2 h -> co2 + 2 nadp + coa + h2o + c141coa
c141coa + malcoa + 2 nadph + 2 h -> co2 + 2 nadp + coa + h2o + c161coa
c161coa + malcoa + 2 nadph + 2 h -> co2 + 2 nadp + coa + h2o + c181coa
c181coa -> c182(6)coa + h2o
c182(6)coa -> c183(6)coa + h2o
c183(6)coa + malcoa + 2 nadph + 2 h -> co2 + 2 nadp + coa + h2o + c204(6)coa
c204(6)coa + malcoa + 2 nadph + 2 h -> co2 + 2 nadp + coa + h2o + c225(6)coa
c101coa -> c102coa + h2o
c102coa + malcoa + 2 nadph + 2 h -> co2 + 2 nadp + coa + h2o + c122coa
c122coa -> c123coa + h2o
c123coa + malcoa + 2 nadph + 2 h -> co2 + 2 nadp + coa + h2o + c143coa
c143coa + malcoa + 2 nadph + 2 h -> co2 + 2 nadp + coa + h2o + c163coa
c163coa -> c164coa + h2o
c163coa + malcoa + 2 nadph + 2 h -> co2 + 2 nadp + coa + h2o + c183(3)coa
c164coa + malcoa + 2 nadph + 2 h -> co2 + 2 nadp + coa + h2o + c184(3)coa
c184(3)coa -> c185(3)coa + h2o
c185(3)coa + malcoa + 2 nadph + 2 h -> co2 + 2 nadp + coa + h2o + c205(3)coa
c205(3)coa + malcoa + 2 nadph + 2 h -> co2 + 2 nadp + coa + h2o + c225(3)coa
c225(3)coa -> c226(3)coa + h2o

## Sheet: iCY1106
atp + dglc <=> h + adp + dg6p
dg6p <=> f6p
atp + f6p -> h + adp + f16p
h2o + f16p + h -> pi + f6p
f16p + h <=> t3p1 + t3p2
t3p2 + h <=> t3p1
pi + nad + t3p1 <=> 3 h + nadh + 13pdg
adp + 13pdg <=> atp + 3pg
3pg <=> 2pg
2pg + h <=> h2o + pep
adp + pep -> pyr + atp
pi + pyr + atp -> h + amp + pep + ppi
h2o + nad + acal -> 2 h + nadh + ac
h2o + nadp + acal -> 2 h + nadph + ac
pyr + h + nadh <=> nad + llac
atp + glcn -> h + adp + ga6p
h + nadph + acal -> nadp + eth
h + nadh + acal <=> nad + eth
ac + coa + atp <=> accoa + ppi + amp
pyr + nad + coa <=> nadh + co2 + accoa
g1p <=> dg6p
coa + atp + cit + h -> oa + pi + accoa + adp
cit <=> icit
nadp + icit -> akg + nadph + co2
nad + icit -> akg + nadh + co2
akg + nad + coa -> nadh + co2 + succoa
succ + coa + atp + h <=> pi + adp + succoa
succ + q -> fum + qh2
h2o + fum <=> mal
nad + mal <=> oa + h + nadh
h2o + pyr + atp + co2 -> oa + h + pi + adp
oa + atp + h -> co2 + adp + pep
oa + gtp + h <=> co2 + gdp + pep
nadp + dg6p <=> h + nadph + d6pgl
h2o + d6pgl -> h + d6pgc
nadp + d6pgc -> co2 + nadph + rl5p
rl5p <=> x5p
r5p + x5p + h <=> t3p1 + s7p
e4p + x5p + h <=> t3p1 + f6p
s7p + t3p1 <=> e4p + f6p + h
rl5p <=> r5p
atp + doris -> 2dr5p + adp + h
r1p <=> r5p
atp + r5p <=> h + amp + prpp
2dr5p <=> 2dr1p
atp + glcnt -> h + adp + d6pgc
h2o + 2 nad + udpg -> 3 h + 2 nadh + udpge
utp + g1p + h -> ppi + udpg
atp + xul -> h + adp + x5p
man6p <=> f6p
man6p -> man1p
gtp + man1p + h -> ppi + gdpman
gdpman <=> gdman + h2o
gdman + nadph + h -> glfuc + nadp
f1p <=> t3p2 + glyal
gtp + fu1p + h <=> ppi + glfuc
atp + fuc -> adp + fu1p + h
atp + dfru <=> h + adp + f6p
atp + man <=> h + adp + man6p
atp + f6p -> h + adp + f26p
h2o + f26p + h -> pi + f6p
atp + dfru <=> adp + f1p + h
gdpman + h2o -> man + gdp
gdpman -> gdp + 14bman
rhmose <=> rhmuose
atp + rhmuose -> adp + rhmuose1p + h
rhmuose1p <=> t3p2 + ladhde
atp + gal -> h + adp + gal1p
udpgal <=> udpg
h2o + lact -> dglc + gal
udpgal + g1p <=> gal1p + udpg
h2o + epm <=> gal + man
h2o + ggl <=> gal + gl
h2o + meli -> gal + dglc
h2o + melt <=> gal + sot
h2o + raff <=> gal + suc
h2o + stac <=> gal + raff
h2o + suc -> dglc + dfru
glue + nad + 2 h2o -> glur + nadh + 2 h
glact + o2 <=> xhlact + h2o2
xhlact -> h + vc
udpg + h -> udp + 13glucan
h2o + 13glucan -> dglc
h2o + cellob -> 2 dglc
udpg + dg6p + h -> udp + tre6p
h2o + tre -> 2 dglc
udpge + h -> udxyl + co2
adpglc -> adp + glycogen
14glucan -> glycogen
pi + glycogen -> g1p + h
udpg + h -> udp + glycogen
star -> dex + starr
dex + 4 h2o -> 4 dglc
mltiose + mlt <=> dglc + mltose
pi + mltose -> g1p + mltiose + h
h2o + star -> dglc + 7 14glucan
tre6p + h2o + h <=> tre + pi
h2o + chit -> nag
h2o + 2 chit -> chib
h2o + chib -> 2 nag
chit + h2o -> chito + ac + h
naga1p <=> nag6p
utp + naga1p + h <=> ppi + udpnag
udpnag + h -> udp + chit
nag6p + h2o -> ga6p + ac
accoa + ga6p -> h + coa + nag6p
h2o + ga6p -> nh3 + f6p
gln + f6p -> glu + ga6p
gdpman -> h2o + gdolmanp
atp + accoa + hco3 <=> pi + adp + malcoa
h2o + nad + coa + mmshy -> nadh + h + hco3 + ppacoa
lgt <=> mgxl + gsh
h2o + lgt -> h + lac + gsh
glx + nadph + h -> glya + nadp
nadp + mal -> pyr + nadph + co2
h2o + accoa + glx <=> h + coa + mal
h2o + akg + accoa -> h + coa + hcit
coa + aaccoa <=> 2 accoa
icit -> glx + succ
h2o + oa + accoa <=> h + coa + cit
rmecoa <=> smecoa
atp + ppacoa + hco3 -> adp + pi + smecoa
rmecoa <=> succoa
o2 + glya -> h2o2 + glx
2 h2o2 -> 2 h2o + o2
g + nad <=> 3hpyr + nadh + h
ser + glx <=> 3hpyr + gly
nh3 + glu + atp -> gln + pi + adp
thf + ser <=> h2o + gly + metthf
atp + g -> h + adp + 3pg
for + nad -> co2 + nadh
procoa <=> prpcoa + 2 h
hcoa <=> prcoa + h2o
hcoa + nadp -> nadph + h + 3ocoa
malcoa + nadph + 2 h <=> 3ocoa + nadp + h2o
h2o + hyisocoa -> h + coa + hyisorate
accoa + cccp -> malcoa + bccp
malcoa + h -> accoa + co2
akg + bala <=> glu + oppa
h2o + succsal + nadp -> 2 h + nadph + succ
akg + gaba <=> glu + succsal
glu + h -> gaba + co2
h2o + accoa + aaccoa -> h + coa + hmgcoa
hmgcoa <=> accoa + acact
succoa + acact <=> succ + aaccoa
atp + coa + acact -> amp + ppi + aaccoa
2 pyr + h -> co2 + aclac
pyr + h + obut -> co2 + abut
atp + h + pins -> adp + pinsp
atp + pinsp + h2o -> adp + pins4p + pi
atp + h + pins4p -> adp + d45pi
1p1dmi34b + h2o -> pinsp + pi + h
ptpht + h2o <=> d45pi + pi + h
d45pi + h2o <=> tpi + dagly + h
dmi34b + h2o + h -> mi3p + pi
atp + h + pinsp -> adp + pyi35bp
h2o + ip4 + h -> pi + ins
h2o + mi3p + h -> pi + ins
ins + cdpdg <=> pins + cmp
dg6p <=> mi3p
i5p + atp -> i6p + adp + h
i3p + h2o + h -> tpi + pi
atp + i4p -> h + adp + i5p
2 h2o + myocypi -> pi + ins
atp + rib -> h + adp + r5p
udpg + h -> udp + 14glucan
h + nadph + xyl -> nadp + xol
h + nadh + xyl -> nad + xol
nad + xol -> h + nadh + xul
h + nadph + larab <=> nadp + laol
larab + atp -> larabp + adp + h
h + nadph + rib <=> nadp + ribol
cit -> oa + ac
nad + lac <=> pyr + h + nadh
h2o + oa -> h + ac + oxal
h2o + 1dgali <=> gal + ins
akg + asp <=> oa + glu
h2o + asp + gln + atp -> glu + h + amp + ppi + asn
h2o + asn -> nh3 + asp
2oxate + h2o -> oa + nh3
akg + ala <=> glu + pyr
asp + atp + citr -> h + amp + ppi + argsucc
argsucc <=> arg + fum
asp + gtp + imp <=> h + pi + gdp + asuc
asuc <=> amp + fum
asp + cap -> pi + caasp
akg + gln + h + nadh -> 2 glu + nad
akg + gln + h + nadph -> 2 glu + nadp
akg + nh3 + nadph + h -> glu + nadp + h2o
s1p5c + nadp + 2 h2o -> glu + nadph + h
h2o + 2 atp + hco3 + gln -> glu + h + pi + cap + 2 adp
h2o + gln + prpp -> glu + ppi + pram
h2o + gln + 2 atp + hco3 -> glu + h + pi + 2 adp + cap
h2o + glu + nad <=> nh3 + akg + h + nadh
npran -> cpad5p
h + cpad5p -> h2o + co2 + igp
h2o + hisolp + h -> pi + hisol
asp + atp <=> adp + basp
2 h + nadph + basp <=> nadp + pi + aspsa
h + nadph + aspsa <=> nadp + hser
atp + hser -> h + adp + phser
h2o + phser + h -> pi + thr
h2o + pht + h -> pi + hthr
thr <=> gly + acal
h2o + 3pser + h -> pi + ser
glu + php <=> akg + 3pser
nad + 3pg <=> h + nadh + php
accoa + gly <=> coa + aobut + h
nadh + 2 h + aobut -> thr + nad
h + gly + succoa -> co2 + coa + amievul
gly + h2o + o2 -> glx + nh3 + h2o2
ala + glx -> gly + pyr
ser + cdpdg <=> h + cmp + ps
fad + cln -> fadh2 + betald
hcys + ser -> h2o + llct
ser + h2s + h -> cys + h2o
h2o + llct <=> nh3 + cys + obut
ser -> nh3 + pyr
atp + ser + trna -> amp + ppi + lsertrna
tsulf + oaser -> h + ac + scysn
h2s + oaser -> cys + ac
tsulf + rthio + oaser -> h + cys + slfi + othio + ac
h2o + cys -> nh3 + pyr + h + h2s
hcys + mthf -> met + thf
h2o + atp + met + h -> ppi + pi + sam
h + sam <=> co2 + dsam
ptrsc + dsam -> h + sprmd + mta
mta + pi -> ad + mthrip
mthrip -> reol + h
reol -> h2o + dkmtp
dkmtp + h2o + h -> dmpeno + pi
o2 + dmpeno -> 2 h + for + mtprop + co
o2 + dmpeno -> 2 h + mob + for
glu + mob -> akg + met
h2o + sah <=> hcys + adn
cys + oahser -> h + ac + llct
cys + osuhs -> succ + llct + h
osuhs + h2s -> succ + hcys
h2o + osuhs <=> nh3 + succ + obut + h
accoa + hser -> coa + oahser
o2 + cys -> h + 3sulala
akg + cys -> glu + mrpyr
glu + slpyr <=> akg + cyse
akg + 3sulala -> glu + 3sulpyr
mrpyr + slfi -> pyr + tsulf
metso + rthio -> h2o + met + othio
mtrip -> h2o + dkmtp
h2o + cys -> nh3 + pyr + h2s + h
glu + 4mop <=> akg + leu
glu + omval -> akg + ile
glu + oival -> akg + val
nad + coa + 4mop -> co2 + nadh + ivacoa
nad + coa + oival -> co2 + nadh + isocoa
nad + coa + omval -> co2 + nadh + mbcoa
fad + ivacoa -> fadh2 + mcrcoa
fad + mbcoa -> fadh2 + mcrocoa
fad + isocoa <=> fadh2 + maclcoa
h2o + maclcoa <=> hyisocoa
h2o + mcrocoa <=> metbycoa
h2o + mcrocoa -> metbycoa
nad + metbycoa <=> h + nadh + mcecoa
coa + mcecoa -> accoa + ppacoa
nad + hyisorate <=> h + nadh + mmshy
nad + mmshy + h2o -> nadh + 2 h + methate
mmshy + glu <=> 3ibate + akg
oppa + nad + coa -> nadh + co2 + accoa
oppa + nadp + coa <=> h + nadph + malcoa
atp + mcrcoa + hco3 -> pi + adp + mgcoa
h2o + mgcoa <=> hmgcoa
thr -> nh3 + obut
accoa + oival + h2o -> ippmal + coa + h
ippmal <=> h2o + ppmal	一个反应
ppmal + h2o <=> cbhcap
nad + cbhcap <=> h + nadh + oicap
oicap + h -> 4mop + co2
aclac + h -> hmobut
hmobut + nadph + h -> nadp + dmbut
dmvat -> h2o + omval
dmbut -> h2o + oival + h
hcit <=> hacn + h2o
h2o + hacn <=> hicit
nad + hicit -> nadh + co2 + aka
akg + kyn -> glu + apebu
h2o + nad + amasa <=> 2 h + nadh + ama
2 h + nadph + ama -> h2o + nadp + amasa
glu + h + nadph + amasa <=> h2o + nadp + sacp
h2o + nad + sacp <=> akg + h + nadh + lys
glu + aka <=> akg + ama
plys + sam -> sah + pmlys + h
pmlys + sam -> sah + pdlys + h
pdlys + sam -> sah + ptlys
ptlys + 2 h2o -> 2 prot + tlys
tlys + akg + o2 -> succ + co2 + htlys
htlys -> gly + tmbal
tmbal + nad + h2o -> tmboa + nadh + 2 h
tmboa + akg + o2 -> car + succ + co2
h + orn -> co2 + ptrsc
akg + orn -> glu + glugsal
acami + nad + h2o -> acimole + nadh + 2 h
2 h + nadph + s1p5c <=> pro + nadp
2 h + nadph + phc -> hpro + nadp
2 h + phc + nadh -> hpro + nad
2 h2o + phc + nad -> h + nadh + ehglu
nad + pro -> 2 h + nadh + s1p5c
4hglusa + nad + h2o -> ehglu + nadh + 2 h
glugsal + nadp + h2o -> glu + nadph + 2 h
s1p5c + h2o + h <=> glugsal
naglu + atp -> naglup + adp
2 h + nadph + naglup <=> nadp + naglus + pi
h2o + 3sulpyr -> pyr + slfi
4hglusa <=> phc + h2o + h
orn -> pro + nh3
glu + atp -> glup + adp
2 h + nadph + glup <=> nadp + pi + glugsal
orn + cap <=> pi + citr
h2o + arg -> orn + urea
h2o + 2 h + urea -> 2 nh3 + co2
glu + accoa -> h + naglu + coa
glu + naorn -> orn + naglu
glu + naglus <=> akg + naorn
naorn + h2o -> ac + orn
hpro + fad -> phc + fadh2 + h
akg + ehglu <=> glu + hakg
atp + prpp -> ppi + prbatp + h
h2o + prbamp -> prfp
h2o + prbatp -> ppi + prbamp
h2o + 2 nad + hidal -> 2 nadh + his
h + prfp -> prlp
dimgp -> h2o + imacp
his + sam -> mhis + sah + 2 h
gln + prlp -> glu + 2 h + aicar + dimgp
o2 + 4hppyr -> co2 + homogen
o2 + homogen -> h + macac
macac -> fuacac
h2o + fuacac -> h + fum + acact
3fump + h2o -> fum + pyr + h
tyr + akg <=> 4hppyr + glu
bh4 + phe + o2 -> bh2 + tyr + h2o
h2o + nad + phal <=> 2 h + nadh + pac
akg + phe <=> glu + ppyr
o2 + ppyr -> co2 + hphea
o2 + trp + 2 h -> fkyn
h2o + fkyn -> 3 h + for + kyn
o2 + h + nadph + kyn -> h2o + nadp + hkyn
h2o + hkyn -> ala + h + han
h2o + kyn -> ala + h + an
o2 + han -> h + cmusa
2 h + cmusa -> co2 + am6sa
nad + coa + aka -> nadh + co2 + gltcoa
h2o + pep + e4p -> pi + 3ddah7p
3ddah7p + h -> pi + dqt
dqt -> h2o + dhsk
h + nadph + dhsk -> nadp + sme
atp + sme -> h + adp + sme3p
pep + sme3p -> pi + 3psme
3psme + h -> pi + chor
gln + chor -> glu + pyr + h + an
prpp + an -> ppi + npran
ser + igp + h -> h2o + trp + t3p1
chor -> phen
nadp + phen -> co2 + nadph + 4hppyr
h + phen -> h2o + co2 + ppyr
h2o + gln -> nh3 + glu
oahser + h2s -> hcys + ac
oahser + mseth -> h + met + ac
rhmopt + nadph + h -> dmvat + nadp
abut <=> rhmopt
his -> co2 + hisan
hisol + nad -> hidal + nadh + h
glu + imacp -> akg + hisolp
h2o + llct -> nh3 + pyr + hcys
nad + dhplys -> h + nadh + hplys
h2o + o2 + amac -> h2o2 + nh3 + mgxl
accoa + ptrsc -> h + coa + naps
h2o + nad + aproa -> 2 h + nadh + bala
h2o + nad + gabal -> 2 h + nadh + gaba
asp + h <=> bala + co2
atp + pant + bala -> h + amp + ppi + pnto
h + cyse -> co2 + taur
ala + gsh -> alagly + cgly
o2 + akg + taur -> co2 + succ + slfi + amiace
pen + ctp -> ppi + cdpea
dagly + cdpea + 3 h -> cmp + pe
h + nadph + othio -> nadp + rthio
atp + semet + mtrna <=> amp + ppi + selemettrna + h
dorn + h2o + o2 -> 5a2opa + nh3 + h2o2
darg + h2o + o2 -> 5g2ot + nh3 + h2o2
atp + dala + prp -> amp + ppi + odarp + h
2 h2o + atp + 5opro -> glu + pi + adp
glu + atp + cys -> pi + adp + gc
gly + atp + gc -> pi + adp + gsh
rx + gsh -> hx + rglutt
h + nadph + gssg -> nadp + 2 gsh
h2o2 + 2 gsh -> 2 h2o + gssg
o2 + 2 cys -> h2o2 + cyst
h2o + sprmd + q -> qh2 + gabal + daprp
h2o + adprib -> 2 h + amp + r5p
gly + atp + pram -> pi + adp + gar
fthf + gar -> h + thf + fgar
h2o + gln + atp + fgar -> glu + pi + adp + fgam
h + cair <=> co2 + air
asp + atp + cair <=> h + pi + adp + saicar
saicar <=> fum + aicar
aicar + fthf -> thf + prfica
ad + prpp <=> amp + ppi
h2o + dgmp + h -> pi + dg
h2o + dtmp + h -> pi + dt
h2o + gmp + h -> pi + gsn
h2o + imp + h -> pi + inos
h2o + ump + h -> pi + uri
h2o + xmp + h -> pi + xtsine
h2o + amp + h -> pi + adn
damp + h2o + h -> 2dan + pi
din + pi <=> hyxn + 2dr1p + h
2dan + pi <=> ad + 2dr1p + h
gn + 2dr1p + h <=> pi + dg
pi + du -> 2dr1p + ura + h
pi + gsn <=> r1p + gn + h
pi + inos -> r1p + hyxn + h
pi + xtsine <=> r1p + xan + h
prpp + hyxn -> ppi + imp
h2o + nad + imp -> h + nadh + xmp
atp + cdp -> adp + ctp
atp + dadp + h -> adp + datp
atp + dcdp -> adp + dctp
atp + dgdp -> adp + dgtp
atp + dtdp -> adp + dttp
atp + dudp -> adp + dutp
atp + gdp <=> adp + gtp
atp + idp -> adp + itp
atp + udp -> adp + utp + h
h2o + dgtp -> ppi + dgmp
h2o + gtp -> h + ppi + gmp
h2o + itp -> h + ppi + imp
h2o + xtp -> ppi + xmp
h2o + ditp -> ppi + dimp + h
h2o + nad + hyxn -> h + nadh + xan
hyxn + o2 + h2o -> xan + h2o2
h2o + nad + xan -> h + nadh + urate
xan + h2o + o2 -> urate + h2o2
atrp + h2o -> atp + amp + h
gtp + gmp + h -> gtrp + h2o
ptphe + h2o <=> utp + ump + h
tpate + h2o <=> xtp + xmp + 2 h
h2o + gln + atp + xmp <=> glu + 2 h + amp + ppi + gmp
h2o + h + gn -> nh3 + xan
atp + dgmp <=> adp + dgdp
atp + gmp + h <=> adp + gdp
adp + rthio -> h2o + othio + dadp + h
rthio + cdp -> h2o + othio + dcdp + h
rthio + gdp -> h2o + othio + dgdp + h
pppgpp + h2o <=> ppgpp + pi
atp -> ppi + camp
h2o + camp -> h + amp
h2o + cgmp -> h + gmp
h2o + ccmp -> h + cmp
h2o + h + amp -> nh3 + imp
atp + adn -> h + amp + adp
2 adp <=> atp + amp + h
atp + damp <=> adp + dadp
trip + h2o <=> adp + amp + h
adp + atp <=> pi + atrp
atp + aps -> adp + paps + h
paps + h2o -> slf + pap + h
h2o + o2 + urate -> h2o2 + hiura
h2o + hiura -> h + houdhic
houdhic + h -> ratn + co2
ratn <=> satn
h2o + satn -> att + h
att + h2o -> uglx + urea
uglx + h2o + 2 h <=> glx + 2 nh3 + co2
gtp -> ppi + cgmp
atp + fgam -> pi + adp + air
gn + prpp <=> gmp + ppi
prfica <=> h2o + imp
h2o + h + adn -> nh3 + inos
h2o + h + da -> nh3 + din
h2o + dcmp + h -> pi + dc
ura + r5p <=> puri5p + h2o
rthio + udp -> h2o + othio + dudp + h
h2o + cmp + h -> pi + cytd
h2o + doroa <=> h + caasp
doroa + o2 <=> oroa + h2o2
prpp + oroa <=> ppi + omp
h + omp -> co2 + ump
adp + cdp <=> atp + cmp + h
adp + udp <=> atp + ump + 2 h
atp + dcmp <=> adp + dcdp
h2o + gln + atp + utp -> h + pi + adp + ctp + glu
gtp + uri -> h + gdp + ump
atp + uri -> h + adp + ump
gtp + cytd -> h + gdp + cmp
prpp + ura <=> ppi + ump
h2o + dutp -> h + ppi + dump
metthf + dump -> dhf + dtmp
h2o + h + cytd -> nh3 + uri
h2o + h + dc -> nh3 + du
h2o + h + dcmp -> nh3 + dump
atp + h + dtmp -> adp + dtdp
atp + h + dump <=> adp + dudp
atp + psdine -> adp + puri5p + h
nh3 + atp + utp -> h + pi + adp + ctp
nadh + 2 ferrib5 -> nad + 2 ferrob5 + h
h2o + atp + 3 h -> pi + adp + 4 h
h2o + ppi -> 2 pi
h2o + pppi + h <=> pi + ppi
h2o2 + meth -> 2 h2o + fald
h2o2 + eth -> 2 h2o + acal
nad + hygta -> h + nadh + fgt
h2o + fgt <=> h + for + gsh
h + nadph + metthf <=> nadp + mthf
atp + glyn -> h + adp + t3p2
tham + nadh + h + o2 -> thamno + nad + h2o
t3p1 + glyn <=> fald + x5p + h
h2o + co2 -> h + hco3
co2 + hpsamlys <=> gly + hplys
5 h + 3 nadph + hno2 -> h2o + 3 nadp + nh4oh
nh3 + nadh + co2 + metthf <=> nad + gly + thf
h + nadh + hno3 -> h2o + nad + hno2
h2o + pap -> pi + amp
rthio + paps -> slfi + othio + pap
3 h + 3 nadph + slfi -> 3 h2o + 3 nadp + h2s
h2o + o2 + slfi -> h2o2 + slf + h
cysne + h2o -> hcys + nh3 + pyr
osuhs + cys -> cysne + succ + h
tsulf <=> s + slfi
ser + accoa -> oaser + coa
3.88 h + pi + adp -> h2o + 3.88 h + atp
5 h + nadh + q -> nad + 4 h + qh2
0.5 o2 + 6 h + 2 fero -> h2o + 4 h + 2 feri
fum + fadh2 -> succ + fad
fadh2 + q -> fad + qh2
2 h + qh2 + 2 feri -> 4 h + q + 2 fero
0.5 o2 + qh2 -> h2o + q
atp + slf + h -> ppi + aps
nh4oh <=> h2o + nh3
nite + 2 h2o -> carbo + nh3
atp + top -> adp + ahmp + h
atp + ahmp -> adp + ahmpp
ecys + cys <=> esul + ala
thzp + ahmpp + 2 h -> ppi + thmp
thmp + h2o + h -> thm + pi
thm + h2o -> thz + top + h
atp + thz -> h + adp + thzp
atp + thdp -> adp + thtp
atp + thm -> amp + thdp + h
3 h2o + gtp -> 2 h + ppi + for + d6rp5p
h + nadh + d6rp5p -> nad + d6pr5po
d6pr5po + h2o + h -> apdruci + nh3
apdruci + h2o + h -> aura + pi
rl5p -> h + for + db4p
aura + db4p -> d8rl + 2 h2o + pi
2 d8rl + h -> vb2 + aura
atp + vb2 -> adp + fmn
atp + fmn + h -> ppi + fad
h2o + fmn -> pi + vb2
atp + pdxal -> adp + plp
atp + pdxam -> h + adp + pdxam5pi
atp + vb6 -> h + adp + pdxi5pi
pdxal + nadph + h -> vb6 + nadp
glal + obut + ala -> vb6
akg + pht <=> glu + ohpbt
t3p1 + rl5p + gln -> pi + plp + glu + 3 h2o
2 h + prpp + qa -> ppi + co2 + ncn
asp + nad -> 2 h + nadh + iasp
asp + nadp -> 2 h + nadph + iasp
t3p2 + iasp + h -> 2 h2o + pi + qa
prpp + nica + h -> ppi + ncn
2 h + r1p + nicd <=> pi + nnr
2 h + r1p + nica <=> pi + nar
pi + nar -> h2o + ncn + h
atp + nar -> adp + ncn + h
atp + nnr -> adp + nmn + h
h2o + nmn + h -> pi + nnr
atp + ncn + h -> ppi + dmnad
atp + nmn + h -> ppi + nad
h2o + nad -> 2 h + amp + nmn
h2o + gln + atp + dmnad -> glu + amp + ppi + nad + h
nmn + ppi <=> nicd + prpp + h
atp + nad -> h + nadp + adp
nadp + h + refdox -> nadph + oxfdox
h2o + metthf + oival -> thf + akp
h + nadph + akp -> nadp + pant
atp + pnto -> h + adp + ppnto
cys + ctp + ppnto -> h + ppi + cmp + ppntocys
h + ppntocys -> co2 + ppthe
atp + ppthe + h -> ppi + dpcoa
atp + dpcoa -> h + coa + adp
coa + apoacp + h2o -> pap + acp + h
acp -> apoacp + ppthe
6 h + 4 nadph + 3 malcoa -> 2 h2o + 2 co2 + 4 nadp + 2 coa + chcoa
ala + h + chcoa -> co2 + coa + aona
sam + aona -> danna + samob
danna + atp + co2 -> adp + pi + dtb + 2 h
2 sam + dtb + s + h -> 2 met + bt + 2 da
atp + bt -> ppi + btamp
btamp -> bccp + ppi
c80acp + 2 s + 2 sam -> lpacp + 2 met + 2 dad5
pn6ol + 2 s + 2 sam -> pn6ll + 2 met + 2 dad5
c80acp + 2 s + 2 sam <=> lpacp + 2 met + 2 dad5
c80acp + apop -> pn6ol + acp + h
lpacp + apop -> pn6ll + acp + h
lipt + atp + h -> lipamp + ppi
lipamp + apop -> pn6ll + amp + 2 h
2 gtp + o2 -> 2 cpmp + 2 ppi
cpmp + 2 s -> motin + o2
h2o + gtp -> for + ahtd + 2 h
3 h2o + ahtd + h -> 3 pi + dhp
dhp -> ahhmp + glal
atp + ahhmp -> amp + ahhmd + h
abee + ahhmp -> h2o + dhpt
ahhmd + abee -> ppi + dhpt
h + nadph + dhf -> thf + nadp
2 h + 2 nadph + fot -> 2 nadp + thf
nadp + dhf <=> h + nadph + fot
glu + atp + dhpt -> pi + adp + dhf
ahtd + 2 nadph + 2 h -> bh4 + 2 nadp + pppi
bh4 + nadp -> bh2 + nadph + h
chor + gln -> adchor + glu
adchor <=> abee + pyr + h
h + h2o + d6pgc -> pi + glcnt
nadph + methf <=> nadp + metthf
h2o + methf + gar -> 2 h + thf + fgar
fthf + lmettrna -> h + thf + fofmet
nh3 + metthf + dhplys <=> h + thf + hpsamlys
atp + foli + h -> pi + adp + methf
glu + atp + glutrna <=> amp + ppi + lglutrna
gln + atp + glntrna <=> amp + ppi + lglntrna
2 amievul -> 2 h2o + h + ppbg
h2o + 4 ppbg <=> 4 nh3 + hmtb
hmtb -> upgiii + h2o
2 sam + upgiii -> h + 2 sah + precor
4 h + upgiii -> 4 co2 + cpgiii
upgi -> 4 co2 + cpgi + 4 h
cpgi + nad -> nadh + 5 h + cpri
o2 + 2 h + cpgiii -> 2 h2o + 2 co2 + ppgix
3 o2 + ppgix -> 3 h2o2 + pprix
pprix + fe2 -> 2 h + hemeb
h2o + hemeb + fpp + h -> ppi + hemeo
2 h + hemeb + apoce -> cytc
o2 + 4 fe2 + 4 h -> 4 fe3 + 2 h2o
alka + 4hba + h -> hex4hyb + ppi
ggpp + 2 ippp -> alka + 2 ppi
hmhmb + sam -> 2 q + sah + h
2 hex4hyb + o2 -> 2 3dh5hpb
sam + 3dh5hpb -> sah + hhm + h
hhm + h -> co2 + hm
o2 + nadph + hm -> h2o + nadp + h + hmb
hmb + sam -> hmmb + sah + h
hmmb + o2 + nadph + h -> hmhmb + nadp + h2o
chor -> 4hba + pyr
h + fthf <=> h2o + methf
air + h -> pi + ac + top
nad + metthf -> nadh + methf
h2o + hemeo -> 4 h + hemea
4hba + npp -> h + ppi + n4hbz
homogen + pypp + h -> co2 + ppi + mpyq
ctp + dol + h -> cdp + dolp
udpnag + dolp <=> ump + nadgldpl + 2 h
udpg + dolp <=> udp + dbdgp + h
gdpman + dolp -> gdp + dolmanp + h
doldp + h2o + 2 h -> dolp + pi
dolmanp + h -> dolp + mannan
h2o + mannan -> man
udpnag + pins + h -> udp + nadgpis
2 h + 2 nadph + hmgcoa <=> 2 nadp + coa + mvl
atp + mvl -> h + adp + pmvl
atp + h + pmvl -> adp + ppmvl
atp + ppmvl + h -> co2 + pi + adp + ippp
ippp <=> dmpp + h
2 ippp + dmpp -> 2 ppi + fpp
fpp + ippp -> ppi + ggpp
ttcgdt + ippp <=> dedip + ppi
fpp + pcysn + h <=> sfp + ppi
sfp + h2o + 2 h <=> pcsfcys + pt
sam + pcsfcys <=> sah + pcsfcysme + h
facys + o2 + h2o -> 2t6tfal + cys + h2o2
2 fpp + nadph + 3 h -> 2 ppi + sql + nadp
sql + o2 + nadph + h -> s23e + nadp + h2o
s23e -> lnst
atxin + nadh + h + o2 -> vlxin + nad + h2o
atxin + nadph + h + o2 -> vlxin + nadp + h2o
zextin + nadh + h + o2 -> axtin + nad + h2o
zextin + nadph + h + o2 -> axtin + nadp + h2o
apine + o2 + 2 h + 2 e <=> pil + h2o
apine + nadh + h + o2 -> apiox + nad + h2o
2mdal + nad + h2o -> c2mdica + nadh + h
genal + nad + h2o <=> geac + nadh + 2 h
rcal + nad + h2o -> ciate + nadh + h
scial + nad + h2o -> ciate + nadh + h
dmohcoa + coa <=> al3ecoa + ppacoa
cicit + h2o -> ci2a + dglc
ci2a + h -> corn + h2o
cmcoa + sme <=> coa + 4cmsma
rtol <=> ptanl
padh + h2o <=> epsm + co2 + meth
emet + h2o <=> egn + meth
tmetac + o2 + 2 h2o <=> tmetlan + co2 + h2o2
dlphe + o2 -> sdopa
ama + val + cys + 3 atp + h2o -> acv + 3 amp + 3 ppi + 3 h
h2o + peni -> h + penia
dtdp6m + h + nadph -> nadp + dtdpdm
coa + 3oacoa <=> accoa + succoa
c4hcoa + nadp <=> aaccoa + nadph + h
2 bmte + o2 -> 2 bmtl
bmtl -> 2 h + dibzpne
4nchol + o2 + 3 h -> btol + hno2 + h2o
b1pnol + nadh + h + o2 -> b12pdiol + nad + h2o
bpla + nadh + h + o2 -> b2pol + nad + h2o
2 dibzpne + o2 <=> 2 4h4hbzte
nbze + o2 + h <=> ccl + hno2
o2 + h + nadph + avn -> h2o + nadp + havn
3csol + o2 + nadph + h -> 23dlne + nadp + h2o
pnol + o2 + nadph + h -> ccl + nadp + h2o
rsnol + o2 + nadph + h -> btol + nadp + h2o
4hyact + h2o <=> bendl + ac + h
4npha + h2o <=> 4nol + pi
1mpne + o2 + nadh + h -> 1hmpne + nad + h2o
3csol + o2 + nadh + h -> 3hal + nad + h2o
4eol + nadph + h + o2 -> 1eal + nadp + h2o
bendl + nadph + h + o2 -> btol + nadp + h2o
bendl + o2 + nadh + h -> 26dhqne + nad + 2 h2o
bpa + nadh + h + o2 -> 22b1pl + nad + h2o
phene + o2 + nadh + h -> 1prol + h2o + nad
phene + o2 + nadh + h -> phe12ox + h2o + nad
phene + o2 + nadh + h -> pheox + h2o + nad
sali + nadh + o2 + h -> 25dhba + nad + h2o
sali + nadph + o2 + h -> 25dhba + nadp + h2o
trone + h2o <=> trate + h
ccdol + nad -> techol + nadh + h
ccdol + nadp -> techol + nadph + h
cdtbe + nad -> dtbe + nadh + h
cdtbe + nadp -> dtbe + nadph + h
cyzine + h2o + h -> ncmene + nh3
ncmede + h2o <=> cyac + cyne
ncmene + h2o + h -> ncmede + nh3
6hyac + nadp -> adsde + nadph + h
4h4hbzte + h2o <=> 4hba + bendl + h
1nhyde + nad + h2o -> 1npac + nadh + 2 h
2nhyde + nad + h2o -> 2npac + nadh + h
4hymede + nad + h2o -> 4hmelate + nadh + h
aldmde + nad + h2o -> capmde + nadh + h
aldmde + nadp + h2o -> capmde + nadph + h
cdate + nad -> troate + nadh + h
part + h2o <=> dirica + 4nol
drica + h2o -> dphoric + h2s
poxn + h2o -> dphoric + 4nol
2bhyde + gsh <=> sfgtn + hbr
ab1eox + gsh <=> ab1eoxg
aldpme + gsh <=> 4gcymd + h2o
b2ox + gsh <=> 23d2gbne
b34ox + gsh <=> 34d3h4sne
b45ox + gsh <=> 45dgbne
b78do + gsh <=> 78dgbne + h2o
dihyde + gsh <=> segln
ditne + gsh + 2 h <=> gleion + 2 hbr
sr12ox + gsh <=> 1g2hdne
sr12ox + gsh <=> s1h2gdne
3c2phde + nad + h2o -> 3capac + nadh + h
6mrtpate + h2o <=> 6tmpate + ppi + h
1h2nate + nadh + 2 h + o2 -> na12dol + co2 + nad + h2o
3meat + o2 + nadh + h -> 23dlne + nad + co2 + h2o
4hmelate + o2 + nadh + h -> 4hmecol + nad + h2o + co2
4melat + o2 + nadh + h -> 4mecol + nad + h2o + co2
h2o + co2 + nadp + ccl <=> o2 + 2 h + nadph + sali
tafen + o2 + nadph + h -> tafnox + nadp + h2o
6merpin + 2 h2o + 2 o2 <=> 6thate + 2 h2o2
t3chad + h2o <=> t3chac + 2 h
6merpin + prpp <=> 6tmpate + ppi
c4hcoa <=> c4dcoa + h2o
2mpne + o2 + nadh + h -> 2nmol + nad + h2o
h + nadph + vera -> nadp + dmst
h + nadph + verb -> h2o + nadp + dhdmst
malcoa + acp <=> coa + malacp
accoa + acp -> coa + acacp
acacp + malacp + h <=> aacacp + co2 + acp
c40acp + malacp + h <=> c6oacp + co2 + acp
c60acp + malacp + h <=> c8oacp + co2 + acp
c80acp + malacp + h <=> c10oacp + co2 + acp
c100acp + malacp + h <=> c12oacp + co2 + acp
c120acp + malacp + h <=> c14oacp + co2 + acp
c140acp + malacp + h <=> c16oacp + co2 + acp
c4hacp + nadp <=> aacacp + nadph + h
c6hacp + nadp <=> c6oacp + nadph + h
c8hacp + nadp <=> c8oacp + nadph + h
c10hacp + nadp <=> c10oacp + nadph + h
c12hacp + nadp <=> c12oacp + nadph + h
c14hacp + nadp <=> c14oacp + nadph + h
c16hacp + nadp <=> c16oacp + nadph + h
c4hacp <=> c4dacp + h2o
c40acp + nadp <=> c4dacp + nadph + h
h2o + c40acp -> h + acp + c40
atp + coa + c40 -> amp + ppi + c40coa
c6hacp <=> c6dacp + h2o
c60acp + nadp <=> c6dacp + nadph + h
h2o + c60acp -> h + acp + c60
c8hacp <=> c8dacp + h2o
c80acp + nadp <=> c8dacp + nadph + h
h2o + c80acp -> h + acp + c80
atp + coa + c80 -> amp + ppi + c80coa
malacp + c80acp + h -> co2 + acp + c10oacp
c10hacp <=> c10dacp + h2o
c100acp + nadp <=> c10dacp + nadph + h
h2o + c100acp -> h + acp + c100
atp + coa + c100 -> amp + ppi + c100coa
malacp + c100acp + h -> co2 + acp + c12oacp
c12hacp <=> c12dacp + h2o
c120acp + nadp <=> c12dacp + nadph + h
h2o + c120acp -> h + acp + c120
atp + coa + c120 -> amp + ppi + c120coa
malacp + c120acp + h -> co2 + acp + c14oacp
c14hacp <=> c14dacp + h2o
c140acp + nadp <=> c14dacp + nadph + h
h2o + c140acp -> h + acp + c140
atp + coa + c140 -> amp + ppi + c140coa
malacp + c140acp + h -> co2 + acp + c16oacp
c16hacp <=> c16dacp + h2o
c160acp + nadp <=> c16dacp + nadph + h
h2o + c160acp -> h + acp + c160
c16a + nad + h2o -> c160 + nadh + 2 h
h2o + atp + co2 + bccp + mg2 -> h + pi + adp + cccp
c161acp + h2o -> c161 + acp + h
c160coa + h2o -> coa + c160 + h
c180coa + h2o -> coa + c180 + h
c200coa + h2o -> coa + c200
c220coa + h2o -> coa + c220
c240coa + h2o -> coa + c240
malcoa + c160coa + h -> coa + c18ocoa + co2
c18ocoa + nadph + h <=> c18hcoa + nadp
c18hcoa <=> c18dcoa + h2o
c18dcoa + nadph + h <=> c180coa + nadp
malcoa + c180coa + h -> coa + c20ocoa + co2
c20ocoa + nadph + h <=> c20hcoa + nadp
c20hcoa <=> c20dcoa + h2o
c20dcoa + nadph + h <=> c200coa + nadp
malcoa + c200coa + h -> coa + c22ocoa + co2
c22ocoa + nadph + h <=> c22hcoa + nadp
c22hcoa <=> c22dcoa + h2o
c22dcoa + nadph + h <=> c220coa + nadp
malcoa + c220coa + h -> coa + c24ocoa + co2
c24ocoa + nadph + h <=> c24hcoa + nadp
c24hcoa <=> c24dcoa + h2o
c24dcoa + nadph + h <=> c240coa + nadp
atp + coa + c160 -> amp + ppi + c160coa
atp + coa + c180 -> amp + ppi + c180coa
atp + coa + c200 -> amp + ppi + c200coa + h
c120coa + car <=> coa + c120car
c140coa + car <=> coa + c140car
c160coa + car <=> coa + c160car
c161coa + car <=> coa + c161car
c162coa + car <=> coa + c162car
c180coa + car <=> coa + c180car
c181coa + car <=> coa + c181car
c182coa + car <=> coa + c182car
c183(6)coa + car <=> coa + c183(6)car
c200coa + car <=> coa + c200car
c203(6)coa + car <=> coa + c203(6)car
c204(6)coa + car <=> coa + c204(6)car
c220coa + car <=> coa + c220car
c224(6)coa + car <=> coa + c224(6)car + 4 h
c240coa + car <=> coa + c240car
c244(6)coa + car <=> coa + c244(6)car
c183(3)coa + car <=> coa + c183(3)car
c184(3)coa + car <=> coa + c184(3)car
c204(3)coa + car <=> coa + c204(3)car + 2 h
c205(3)coa + car <=> coa + c205(3)car
c225(3)coa + car <=> coa + c225(3)car
c245(3)coa + car <=> coa + c245(3)car
c246(3)coa + car <=> coa + c246(3)car
coa + c226(3)car <=> c226(3)coa + car
c245(6)coa + car <=> coa + c245(6)car
c225(6)coa + car <=> coa + c225(6)car
c240coa + fad -> c24dcoa + fadh2
h2o + c24dcoa -> c24hcoa
nad + c24hcoa -> h + nadh + c24ocoa
coa + c24ocoa -> accoa + c220coa
c220coa + fad -> c22dcoa + fadh2
h2o + c22dcoa -> c22hcoa
nad + c22hcoa -> h + nadh + c22ocoa
coa + c22ocoa -> accoa + c200coa
c200coa + fad -> c20dcoa + fadh2
h2o + c20dcoa -> c20hcoa
nad + c20hcoa -> h + nadh + c20ocoa
coa + c20ocoa -> accoa + c180coa
c180coa + fad -> c18dcoa + fadh2
h2o + c18dcoa -> c18hcoa
nad + c18hcoa -> h + nadh + c18ocoa
coa + c18ocoa -> accoa + c160coa
c160coa + fad -> c16dcoa + fadh2
h2o + c16dcoa -> c16hcoa
nad + c16hcoa -> h + nadh + c16ocoa
coa + c16ocoa -> accoa + c140coa
c140coa + fad -> c14dcoa + fadh2
h2o + c14dcoa -> c14hcoa
nad + c14hcoa -> h + nadh + c14ocoa
coa + c14ocoa -> accoa + c120coa
c120coa + fad -> c12dcoa + fadh2
h2o + c12dcoa -> c12hcoa
nad + c12hcoa -> h + nadh + c12ocoa
coa + c12ocoa -> accoa + c100coa
c100coa + fad -> c10dcoa + fadh2
h2o + c10dcoa -> c10hcoa
nad + c10hcoa -> h + nadh + c10ocoa
coa + c10ocoa -> accoa + c80coa
c80coa + fad -> c8dcoa + fadh2
h2o + c8dcoa -> c8hcoa
nad + c8hcoa -> h + nadh + c8ocoa
coa + c8ocoa -> accoa + c60coa
c60coa + fad -> c6dcoa + fadh2
h2o + c6dcoa -> c6hcoa
nad + c6hcoa -> h + nadh + c6ocoa
coa + c6ocoa -> accoa + c40coa
c40coa + fad -> c4dcoa + fadh2
nad + c4hcoa -> h + nadh + aaccoa
coa + aaccoa -> 2 accoa
gltcoa + fad + h -> fadh2 + c4dcoa + co2
nad + gl -> h + nadh + glyal
c161coa + 6 fad + 7 nad + 7 h2o + 6 coa -> 8 accoa + 6 fadh2 + 7 nadp + 7 h
c201coa + 8 fad + 9 nad + 9 h2o + 8 coa -> 10 accoa + 8 fadh2 + 9 nadp + 9 h
c182coa + 6 fad + 8 nad + 9 h2o + 8 coa -> 10 accoa + 6 fadh2 + 8 nadp + 9 h
c181coa + 7 fad + 8 nad + 8 h2o +7 coa -> 9 accoa + 7 fadh2 + 8 nadp + 9 h
c161 + coa + atp -> c161coa + ppi + amp
lnst + 3 o2 + 3 nadph + 2 h -> dctol + for + 3 nadp + 4 h2o
lnst + nadph + h -> dhstro + nadp
h + nadph + dctol -> nadp + dcdol
3 o2 + 2 h + 3 nadph + dcdol -> 4 h2o + 3 nadp + dcda
nadp + dcda -> co2 + nadph + cdol
h + nadph + cdol -> nadp + mzymst
mzymst <=> zymst
zymst -> acdbol
zymst + nadph + h -> ac8bol + nadp
ac7bol <=> ac8bol
ac7bol + nadh + h + o2 -> pvd3 + nad + 2 h2o
ac7bol + nadph + h + o2 -> pvd3 + nadp + 2 h2o
acdbol + nadph + h -> ac7bol + nadp
pvd3 + nadh + h -> chtrol + nad
pvd3 + nadph + h -> chtrol + nadp
7strol + nadph + h -> pvd3 + nadp
h2o + chlestr -> carbo + chtrol + h
acylcoa + chtrol <=> coa + chlestr + 4 h
sam + zymst -> h + sah + fest
epst + nadp -> ergod + nadph + h
cycl + sam -> mecynol + sah + h
obl + 3 o2 + 3 nadph + 2 h -> amt3bol + for + 3 nadp + 4 h2o
amt3bol + nadph + h -> mefol + nadp
mefol <=> menol
epst -> dhrol + 2 h
melol -> dhrol + 2 h
d7arol -> dhrsol + 2 h
dhrsol + nadph + h -> isol + nadp
h + nadph + egteol -> nadp + egstr
dagly + egstr -> magly + ergose
nadph + epst -> 3 h + nadp + ergod
epst <=> fest
acdbol + nadph -> 7dstrol + nadp + 3 h
7dstrol + nadph + h -> nadp + dmstrol
ppacoa + chcoa <=> coa + 37oxcoa
ppacoa + chlcoa <=> coa + toxcoa
chlat + coa + h <=> chcoa + h2o
chlcoa + h2o <=> tbcla + coa
h2o + nad + glyal <=> 2 h + nadh + g
nadp + gl <=> h + nadph + glyal
atp + gl -> adp + gl3p
h2o + gl3p -> pi + gl
gl3p + 0.158 c160coa + 0.064 c180coa + 0.311 c181coa + 0.101 c182coa + 0.1062 c183(6)coa + 0.0118 c200coa + 0.006 c201coa + 0.007 c202coa + 0.034 c220coa + 0.202 c204(6)coa + 3 h -> coa + agl3p
h2o + pa -> pi + dagly + 2 h
h2o + tagly -> dagly + 0.237 c160 + 0.087 c180 + 0.183 c181 + 0.085 c182 + 0.0315 c183(6) + 0.0035 c200 + 0.012 c201 + 0.006 c202 + 0.058 c220 + 0.28 c204(6) + 0.017 c240 + h
h2o + dagly + h -> magly + 0.266 c160 + 0.165 c180 + 0.217 c181 + 0.054 c182 + 0.0234 c183(6) + 0.0026 c200 + 0.032 c202 + 0.045 c220 + 0.159 c204(6) + 0.036 c240
dagly + pc -> lpc + tagly
dagly + paa -> tagly + lpaa
dagly + pdme -> tagly + lpdme + h
dagly + pe -> tagly + lpe
dagly + pg -> tagly + lpg
dagly + pmme -> tagly + lpmme + h
dagly + ps -> tagly + lps
dagly + 0.237 c160coa + 0.087 c180coa + 0.183 c181coa + 0.085 c182coa + 0.0315 c183(6)coa + 0.0035 c200coa + 0.012 c201coa + 0.006 c202coa + 0.058 c220coa + 0.28 c204(6)coa + 0.017 c240coa -> coa + tagly
ddgly + h2o -> dbggly + gal
dagly + cdpcln + h -> cmp + pc
t3p2 + 0.158 c160coa + 0.064 c180coa + 0.311 c181coa + 0.101 c182coa + 0.1062 c183(6)coa + 0.0118 c200coa + 0.006 c201coa + 0.007 c202coa + 0.034 c220coa + 0.202 c204(6)coa + h -> coa + at3p2
2 h + nadh + t3p2 -> nad + gl3p
0.158 c160coa + 0.064 c180coa + 0.311 c181coa + 0.101 c182coa + 0.1062 c183(6)coa + 0.0118 c200coa + 0.006 c201coa + 0.007 c202coa + 0.034 c220coa + 0.202 c204(6)coa + agl3p -> coa + pa
nad + gl -> h + nadh + glyn
fad + gl3p -> fadh2 + t3p2 + h
h2o + pc -> cln + pa
h2o + pe -> pa + ethla + h
pa + ctp <=> ppi + cdpdg + h
acylcoa + acglp <=> coa + pins + 4 h
gl3p + cdpdg -> 2 h + pgp + cmp
pg + cdpdg -> cl + cmp
acylcoa + mlcl <=> coa + cl + 4 h
h2o + cl -> mlcl + carbo
acylcoa + acglpo <=> coa + pg + 5 h
ps + ethla <=> pe + ser
ps + h -> co2 + pe
0.342 c160coa + 0.067 c180coa + 0.21 c181coa + 0.175 c182coa + 0.0387 c183(6)coa + 0.0043 c200coa + 0.004 c201coa + 0.015 c202coa + 0.026 c220coa + 0.118 c204(6)coa + acglpe + 2 h <=> coa + ps
pe + acp -> lpe + acylacpp + 2 h
lpe + 0.202 c160coa + 0.056 c180coa + 0.228 c181coa + 0.121 c183(6)coa + 0.1116 c182coa + 0.0124 c200coa + 0.015 c201coa + 0.013 c202coa + 0.016 c220coa + 0.225 c204(6)coa -> coa + pe
h2o + lpe -> h + carbo + glypeln
h2o + glypeln -> gl3p + ethla
atp + ethla -> h + adp + pen
sam + pe -> h + sah + pcpmme
sam + pcpmme -> sah + pndm + h
sam + pndm -> sah + pc + h
h2o + accln -> h + cln + ac
atp + cln -> h + adp + pcln
ctp + pcln + h -> ppi + cdpcln
4 h + nadph + at3p2 -> nadp + agl3p
h2o + pgp + h -> pi + pg
pe + h2o + h -> lpe + 0.202 c160 + 0.056 c180 + 0.228 c181 + 0.121 c183(6) + 0.1116 c182 + 0.0124 c200 + 0.015 c201 + 0.013 c202 + 0.016 c220 + 0.225 c204(6)
h + nadph + dhsph -> nadp + sph
sph + nadph + h + o2 -> nadp + psph + h2o
acylcoa + sph -> 5 h + coa + dcer2
dcer2 + h2o -> acylcoa + sph + co2
o2 + h + nadph + dcer2 -> h2o + nadp + pcer2
sphe + acylcoa -> cer + coa + 5 h
cer + h2o -> sphe + carbo
pcer2 + h2o -> carbo + psph
h2o + dhsp + h -> pi + sph
h2o + sph1p + h -> pi + sphe
h2o + cer1p -> pi + cer + h
spmylin + h2o -> cln + cer1p
sphen + acylcoa -> coa + spmylin + 4 h
h + ser + c160coa -> co2 + coa + dhsph
atp + sph -> h + adp + dhsp
dhsp -> pen + c16a
sph1p -> pen + c16e
c16e + nadph + h -> c16a + nadp
atp + sphe -> h + adp + sph1p
dcer2 + nadph + h + o2 -> nadp + cer + 2 h2o
cer + pc <=> spmylin + dagly + h
h2o + spmylin -> 2 h + pcln + cer
udpg + cer + h -> udp + glucer
dgacer + h2o -> glacer + gal
2 gsh + 5hpete -> gssg + 5hete + h2o
la4 + h2o -> lb4
1415eet + h2o -> 1415dhet
1112eet + h2o -> 1112dhet
56eet + h2o -> 56dhet
89eet + h2o -> 89dhet
c204(6) + o2 + nadph + 2 h -> 1415eet + nadp + h2o
c204(6) + o2 + nadph + 2 h -> 1112eet + nadp + h2o
c204(6) + o2 + nadph + 2 h -> 89eet + nadp + h2o
c204(6) + o2 + nadph + 2 h -> 56eet + nadp + h2o
c204(6) + o2 + nadph + 2 h -> 16hete + nadp + h2o
pc + h2o -> c182 + lpc
hode + nad -> oxode + nadh + h
t2eo4coa + h2o + 2 h -> 3op4coa
t2eo6coa + h2o + 2 h -> 3op6coa
t2eo8coa + h2o + 2 h -> 3op8coa
t2eo8coa + h2o + 2 h -> 3op8oa
pc + h2o -> lpc + alin + 4 h
o8coa + fad -> t2eo8coa + fadh2
3op8coa + coa -> o6coa + acylcoa
o6coa + fad <=> t2eo6coa + fadh2
3op6coa + coa -> o4coa + acylcoa
o4coa + fad <=> t2eo4coa + fadh2
3op4coa + coa -> o4coa + acylcoa
3op4coa + coa + 2 h -> o4coa + acylcoa
c180acp + o2 + nadph + 3 h -> c181acp + 2 h2o + nadp
nh4oh + pa -> h2o + paa
magly + chlestr -> dagly + chtrol
atp + coa + c60 -> amp + ppi + c60coa
pins + mipc -> h2o + mip2c
nadph + 2 feri -> h + nadp + 2 fero
o2 + h + nadph + sph -> h2o + nadp + psph
pc + acp -> lpc + acylacpp + h
malacp + c160acp + h -> co2 + acp + c18oacp
ser + pc + h -> ps + cl
lpc + 0.179 c160coa + 0.025 c180coa + 0.073 c181coa + 0.169 c182coa + 0.0486 c183(6)coa + 0.0054 c200coa + 0.005 c201coa + 0.052 c202coa + 0.01 c220coa + 0.434 c204(6)coa -> coa + pc + 2 h
h2o + magly -> gl + 0.266 c160 + 0.165 c180 + 0.217 c181 + 0.054 c182 + 0.0234 c183(6) + 0.0026 c200 + 0.032 c202 + 0.045 c220 + 0.159 c204(6) + 0.036 c240
h2o + lpc -> carbo + glypcln + h
pc + h2o + h -> lpc + 0.179 c160 + 0.025 c180 + 0.073 c181 + 0.169 c182 + 0.0486 c183(6) + 0.0054 c200 + 0.005 c201 + 0.052 c202 + 0.01 c220 + 0.434 c204(6)
c160coa + o2 + nadph + h -> c161coa + 2 h2o + nadp
c180coa + o2 + nadph + h -> c181coa + 2 h2o + nadp
c181coa + o2 + nadph + h -> c182coa + 2 h2o + nadp
c182coa + o2 + nadph + h -> c183(3)coa + 2 h2o + nadp
c182coa + o2 + nadph + h -> c183(6)coa + nadp + 2 h2o
c183(3)coa + o2 + nadph + h -> c184(3)coa + nadp + 2 h2o
c200coa + o2 + nadph + h -> c201coa + 2 h2o + nadp
malcoa + c182coa + h -> coa + c202ocoa + co2
c202ocoa + nadph + h <=> c202hcoa + nadp
c202hcoa <=> c202dcoa + h2o
c202dcoa + nadph + h <=> c202coa + nadp
malcoa + c183(6)coa + h -> coa + c203(6)ocoa + co2
c203(6)ocoa + nadph + h <=> c203(6)hcoa + nadp
c203(6)hcoa <=> c203(6)dcoa + h2o
c203(6)dcoa + nadph + h <=> c203(6)coa + nadp
malcoa + c184(3)coa + h -> coa + c204(3)ocoa + co2
c204(3)ocoa + nadph + h <=> c204(3)hcoa + nadp
c204(3)hcoa <=> c204(3)dcoa + h2o
c204(3)dcoa + nadph + 3 h <=> c204(3)coa + nadp
c203(6)coa + o2 + nadph + h -> c204(6)coa + nadp + 2 h2o
c204(3)coa + 2 o2 + nadph + 3 h -> c205(3)coa + nadp + 4 h2o
c204(6)coa + o2 + nadph + h -> c205(3)coa + 2 h2o + nadp
malcoa + c205(3)coa + h -> coa + c225(3)ocoa + co2
c225(3)ocoa + nadph + h <=> c225(3)hcoa + nadp
c225(3)hcoa <=> c225(3)dcoa + h2o
c225(3)dcoa + nadph + h <=> c225(3)coa + nadp
malcoa + c225(3)coa + h -> coa + c245(3)ocoa + co2
c245(3)ocoa + nadph + h <=> c245(3)hcoa + nadp
c245(3)hcoa <=> c245(3)dcoa + h2o
c245(3)dcoa + nadph + h <=> c245(3)coa + nadp
c245(3)coa + o2 + nadph + h -> c246(3)coa + nadp + 2 h2o
c246(3)coa + fad -> c246(3)dcoa + fadh2
c246(3)dcoa + h2o <=> c246(3)hcoa
nad + c246(3)hcoa <=> nadh + c246(3)ocoa + h
coa + c246(3)ocoa <=> accoa + c226(3)coa
c225(3)coa + fad -> c225(3)dcoa + fadh2
nad + c225(3)hcoa <=> nadh + c225(3)ocoa + h
coa + c225(3)ocoa <=> accoa + c205(3)coa
c160acp + nadh + o2 + h -> c161acp + nad + 2 h2o
c181coa + h2o -> c181 + coa + h
c182coa + h2o -> c182 + coa + h
c201coa + h2o -> c201 + coa
c202coa + h2o -> c202 + coa
c183(6)coa + h2o -> c183(6) + coa
c203(6)coa + h2o -> c203(6) + coa
c204(6)coa + h2o -> c204(6) + coa + h
c183(3)coa + h2o -> c183(3) + coa
c184(3)coa + h2o -> c184(3) + coa
c204(3)coa + h2o -> c204(3) + coa + 2 h
c205(3)coa + h2o -> c205(3) + coa
c225(3)coa + h2o -> c225(3) + coa
c245(3)coa + h2o -> c245(3) + coa
c246(3)coa + h2o -> c246(3) + coa
c226(3)coa + h2o -> c226(3) + coa
atp + h2o -> adp + pi
h2o2 + 2 h + 2 fero -> 2 h2o + 2 feri
gtp + h2o -> gdp + pi
