# Supplementary material for: Reconstruction and analysis of the genome-scale metabolic model of schizochytrium limacinum SR21 for docosahexaenoic acid production
Source: BMC Genomics. 2015 Oct 16;16:799. doi: 10.1186/s12864-015-2042-y (PMC4609125; doi:10.1186/s12864-015-2042-y)
Supplement: Additional file 4: — The annotation results about PKS proteins. (XLSX 9 kb) [file 12864_2015_2042_MOESM4_ESM.xlsx]

## Sheet: Sheet1
Genome annotation result about PKS proteins.
Protein	ORFsa
KS	Aurli1_44432 Aurli1_149118
KR	Aurli1_138925 Aurli1_116747 Aurli1_81423 Aurli1_46809 Aurli1_134415 Aurli1_126174
ER	Aurli1_140546
DH	Aurli1_5965 Aurli1_140431 Aurli1_140511 Aurli1_109147
a identity ≥ 40%, e-value ≤ 1e-30.
