# Supplementary material for: Reconstruction and analysis of the genome-scale metabolic model of schizochytrium limacinum SR21 for docosahexaenoic acid production
Source: BMC Genomics. 2015 Oct 16;16:799. doi: 10.1186/s12864-015-2042-y (PMC4609125; doi:10.1186/s12864-015-2042-y)
Supplement: Additional file 5: — Reactions involving NADPH which have fluxes in YE medium. (XLSX 12 kb) [file 12864_2015_2042_MOESM5_ESM.xlsx]

## Sheet: Sheet1
Rxn description	Formula	Subsystem	EC Number	Flux
isocitrate dehydrogenase (NADP)	icit[m] + nadp[m] <=> akg[m] + co2[m] + nadph[m]	Carbohydrate Metabolism:Citrate cycle (TCA cycle)	1.1.1.42	-0.153552
glucose-6-phosphate dehydrogenase	nadp[c] + dg6p[c] -> h[c] + nadph[c] + d6pgl[c]	Carbohydrate Metabolism:Pentose Phosphate Pathway	1.1.1.49	1.49363
Phosphogluconate dehydrogenase (decarboxylating)	nadp[c] + d6pgc[c] -> co2[c] + nadph[c] + rl5p[c]	Carbohydrate Metabolism:Pentose Phosphate Pathway	1.1.1.44	1.49363
malate dehydrogenase (oxaloacetate-decarboxylating) (NADP[c] +)	nadp[c] + mal[c] -> pyr[c] + nadph[c] + co2[c]	Carbohydrate Metabolism:Pyruvate metabolism	1.1.1.40	1.4109
(R)-2,3-Dihydroxy-3-methylbutanoate:NADP+ oxidoreductase	hmobut[c] + nadph[c] + h[c] -> nadp[c] + dmbut[c]	Amino Acid Metabolism:Valine, leucine and isoleucine biosynthesis	1.1.1.86	0.299964
(R)-2,3-Dihydroxy-3-methylpentanoate:NADP+ oxidoreductase (isomerizing)	rhmopt[c] + nadph[c] + h[c] -> dmvat[c] + nadp[c]	Amino Acid Metabolism:Valine, leucine and isoleucine biosynthesis	1.1.1.86	0.0094964
inosine-5'-phosphate:NADP+ oxidoreductase	gmp[c] + nadph[c] + 2 h[c] <=> imp[c] + nh3[c] + nadp[c]	Nucleotide Metabolism:Purine metabolism	1.7.1.7	-0.00721775
thioredoxin reductase 2 / NADPH-dependent thioredoxin reductase 2 (NTR2)	h[c] + nadph[c] + othio[c] -> nadp[c] + rthio[c]	Nucleotide Metabolism:Pyrimidine metabolism	1.8.1.9	0.0283581
Sulfite reductase (NADPH)	3 h[c] + 3 nadph[c] + slfi[c] <=> 3 h2o[c] + 3 nadp[c] + h2s[c]	Energy Metabolism:Sulfur metabolism	1.8.1.2	0.0206798
2-dehydropantoate 2-reductase	h[c] + nadph[c] + akp[c] -> nadp[c] + pant[c]	Metabolism of Cofactors and Vitamins:Pantothenate and CoA biosynthesis	1.1.1.169	0.126456
Dihydrofolate reductase	h[c] + nadph[c] + dhf[c] -> thf[c] + nadp[c]	Metabolism of Cofactors and Vitamins:Folate biosynthesis	1.5.1.3	0.00210481
methylenetetrahydrofolate dehydrogenase (NADP[c] +)	nadph[c] + methf[c] -> nadp[c] + metthf[c]	Metabolism of Cofactors and Vitamins:One carbon pool by folate	1.5.1.5	0.229162
hydroxymethylglutaryl-CoA reductase (NADPH)	2 h[c] + 2 nadph[c] + hmgcoa[c] <=> 2 nadp[c] + coa[c] + mvl[c]	Metabolism of Terpenoids and Polyketides:Terpenoid backbone biosynthesis	1.1.1.34	0.0244778
Squalene synthase	2 fpp[c] + nadph[c] -> 2 ppi[c] + sql[c] + nadp[c] + h[c]	Metabolism of Terpenoids and Polyketides:Sesquiterpenoid and triterpenoid biosynthesis	2.5.1.21	0.00407963
squalene monooxygenase	sql[c] + o2[c] + nadph[c] + h[c] -> s23e[c] + nadp[c] + h2o[c]	Metabolism of Terpenoids and Polyketides:Sesquiterpenoid and triterpenoid biosynthesis;Lipid Metabolism:Steroid biosynthesis	1.14.13.132	0.00346062
beta-ketoacyl-[acyl-carrier protein](ACP) reductase	aacacp[c] + nadph[c] + h[c] -> c4hacp[c] + nadp[c]	Lipid Metabolism:Fatty acid biosynthesis	2.3.1.179;1.1.1.100	0.115285
fatty-acyl-CoA synthase	c4dacp[c] + nadph[c] + h[c] -> c40acp[c] + nadp[c]	Lipid Metabolism:Fatty acid biosynthesis	1.3.1.9	0.115285
3-oxoacyl-[acyl-carrier-protein] reductase	c6hacp[c] + nadp[c] <=> c6oacp[c] + nadph[c] + h[c]	Lipid Metabolism:Fatty acid biosynthesis	2.3.1.179;1.1.1.100	-0.115285
fatty-acyl-CoA synthase	c6dacp[c] + nadph[c] + h[c] <=> c60acp[c] + nadp[c]	Lipid Metabolism:Fatty acid biosynthesis	1.3.1.9	0.115285
3-oxoacyl-[acyl-carrier-protein] reductase	c8oacp[c] + nadph[c] + h[c] <=> c8hacp[c] + nadp[c]	Lipid Metabolism:Fatty acid biosynthesis	2.3.1.179;1.1.1.100	0.115285
fatty-acyl-CoA synthase	c8dacp[c] + nadph[c] + h[c] <=> c80acp[c] + nadp[c]	Lipid Metabolism:Fatty acid biosynthesis	1.3.1.9	0.115285
3-oxoacyl-[acyl-carrier-protein] reductase	c10oacp[c] + nadph[c] + h[c] <=> c10hacp[c] + nadp[c]	Lipid Metabolism:Fatty acid biosynthesis	2.3.1.179;1.1.1.100	0.115285
fatty-acyl-CoA synthase	c10dacp[c] + nadph[c] + h[c] <=> c100acp[c] + nadp[c]	Lipid Metabolism:Fatty acid biosynthesis	1.3.1.9	0.115285
3-oxoacyl-[acyl-carrier-protein] reductase	c12oacp[c] + nadph[c] + h[c] <=> c12hacp[c] + nadp[c]	Lipid Metabolism:Fatty acid biosynthesis	2.3.1.179;1.1.1.100	0.115285
fatty-acyl-CoA synthase	c12dacp[c] + nadph[c] + h[c] <=> c120acp[c] + nadp[c]	Lipid Metabolism:Fatty acid biosynthesis	1.3.1.9	0.115285
3-oxoacyl-[acyl-carrier-protein] reductase	c14oacp[c] + nadph[c] + h[c] <=> c14hacp[c] + nadp[c]	Lipid Metabolism:Fatty acid biosynthesis	2.3.1.179;1.1.1.100	0.115285
fatty-acyl-CoA synthase	c14dacp[c] + nadph[c] + h[c] <=> c140acp[c] + nadp[c]	Lipid Metabolism:Fatty acid biosynthesis	1.3.1.9	0.115285
3-oxoacyl-[acyl-carrier-protein] reductase	c16oacp[c] + nadph[c] <=> c16hacp[c] + nadp[c]	Lipid Metabolism:Fatty acid biosynthesis	2.3.1.179;1.1.1.100	0.11498
fatty-acyl-CoA synthase	c16dacp[c] + nadph[c] + h[c] <=> c160acp[c] + nadp[c]	Lipid Metabolism:Fatty acid biosynthesis	1.3.1.9	0.11498
3-oxoacyl-[acyl-carrier-protein] reductase	c18oacp[c] + nadph[c] + h[c] <=> c18hacp[c] + nadp[c]	Lipid Metabolism:Fatty acid biosynthesis	1.1.1.100	0.00301564
fatty-acyl-CoA synthase	c18dacp[c] + nadph[c] + h[c] <=> c180acp[c] + nadp[c]	Lipid Metabolism:Fatty acid biosynthesis	1.3.1.9	0.00301564
mitochondrial trans-2-enoyl-CoA reductase	c6dcoa[m] + nadph[m] + h[m] <=> c60coa[m] + nadp[m]	Lipid Metabolism:Fatty acid elongation	1.3.1.38	-0.153552
sterol 14-demethylase	lnst[c] + 3 o2[c] + 3 nadph[c] + 2 h[c] -> dctol[c] + for[c] + 3 nadp[c] + 4 h2o[c]	Lipid Metabolism:Steroid biosynthesis	1.14.13.70	0.00123478
delta14-sterol reductase;C-14 sterol reductase (cG24)	h[c] + nadph[c] + dctol[c] -> nadp[c] + dcdol[c]	Lipid Metabolism:Steroid biosynthesis	1.3.1.70	0.00123478
methylsterol monooxygenase;C-4 sterol methyl oxidase (cG25)	3 o2[c] + 2 h[c] + 3 nadph[c] + dcdol[c] -> 4 h2o[c] + 3 nadp[c] + dcda[c]	Lipid Metabolism:Steroid biosynthesis	1.14.13.72	0.00123478
C-4 sterol decarboxylase (cG26);sterol-4alpha-carboxylate 3-dehydrogenase (decarboxylating)	nadp[c] + dcda[c] -> co2[c] + nadph[c] + cdol[c]	Lipid Metabolism:Steroid biosynthesis	1.1.1.170	0.00123478
3-keto-steroid reductase	h[c] + nadph[c] + cdol[c] -> nadp[c] + mzymst[c]	Lipid Metabolism:Steroid biosynthesis	1.1.1.270	0.00123478
none enzyme	acdbol[c] + nadph[c] -> 7strol[c] + nadp[c] + 3 h[c]	Lipid Metabolism:Steroid biosynthesis		0.00123478
delta24-sterol reductase	7strol[c] + nadph[c] + h[c] -> pvd3[c] + nadp[c]	Lipid Metabolism:Steroid biosynthesis	1.3.1.72	0.00123478
sterol 14-demethylase	obl[c] + 3 o2[c] + 3 nadph[c] + 2 h[c] -> amt3bol[c] + for[c] + 3 nadp[c] + 4 h2o[c]	Lipid Metabolism:Steroid biosynthesis	1.14.13.70	0.00222585
Delta14-sterol reductase	amt3bol[c] + nadph[c] + h[c] -> mefol[c] + nadp[c]	Lipid Metabolism:Steroid biosynthesis	1.3.1.70	0.00222585
delta24-sterol reductase	isol[c] + nadph[c] + h[c] -> nadp[c] + siterol[c]	Lipid Metabolism:Steroid biosynthesis	1.3.1.72	0.00222585
polyketide synthase pathway	accoa[c] + malcoa[c] + 2 nadph[c] + 2 h[c] -> co2[c] + 2 nadp[c] + coa[c] + h2o[c] + c40coa[c]	Lipid Metabolism:Biosynthesis of unsaturated fatty acids	PKS	0.0935367
polyketide synthase pathway	c40coa[c] + malcoa[c] + 2 nadph[c] + 2 h[c] -> co2[c] + 2 nadp[c] + coa[c] + h2o[c] + c60coa[c]	Lipid Metabolism:Biosynthesis of unsaturated fatty acids	PKS	0.247089
polyketide synthase pathway	c81coa[c] + malcoa[c] + 2 nadph[c] + 2 h[c] -> co2[c] + 2 nadp[c] + coa[c] + h2o[c] + c101coa[c]	Lipid Metabolism:Biosynthesis of unsaturated fatty acids	PKS	0.0935367
polyketide synthase pathway	c101coa[c] + malcoa[c] + 2 nadph[c] + 2 h[c] -> co2[c] + 2 nadp[c] + coa[c] + h2o[c] + c121coa[c]	Lipid Metabolism:Biosynthesis of unsaturated fatty acids	PKS	0.0379536
polyketide synthase pathway	c121coa[c] + malcoa[c] + 2 nadph[c] + 2 h[c] -> co2[c] + 2 nadp[c] + coa[c] + h2o[c] + c141coa[c]	Lipid Metabolism:Biosynthesis of unsaturated fatty acids	PKS	0.0379536
polyketide synthase pathway	c141coa[c] + malcoa[c] + 2 nadph[c] + 2 h[c] -> co2[c] + 2 nadp[c] + coa[c] + h2o[c] + c161coa[c]	Lipid Metabolism:Biosynthesis of unsaturated fatty acids	PKS	0.0379536
polyketide synthase pathway	c161coa[c] + malcoa[c] + 2 nadph[c] + 2 h[c] -> co2[c] + 2 nadp[c] + coa[c] + h2o[c] + c181coa[c]	Lipid Metabolism:Biosynthesis of unsaturated fatty acids	PKS	0.0312686
polyketide synthase pathway	c183(6)coa[c] + malcoa[c] + 2 nadph[c] + 2 h[c] -> co2[c] + 2 nadp[c] + coa[c] + h2o[c] + c204(6)coa[c]	Lipid Metabolism:Biosynthesis of unsaturated fatty acids	PKS	0.0310197
polyketide synthase pathway	c204(6)coa[c] + malcoa[c] + 2 nadph[c] + 2 h[c] -> co2[c] + 2 nadp[c] + coa[c] + h2o[c] + c225(6)coa[c]	Lipid Metabolism:Biosynthesis of unsaturated fatty acids	PKS	0.0310197
polyketide synthase pathway	c102coa[c] + malcoa[c] + 2 nadph[c] + 2 h[c] -> co2[c] + 2 nadp[c] + coa[c] + h2o[c] + c122coa[c]	Lipid Metabolism:Biosynthesis of unsaturated fatty acids	PKS	0.0555831
polyketide synthase pathway	c123coa[c] + malcoa[c] + 2 nadph[c] + 2 h[c] -> co2[c] + 2 nadp[c] + coa[c] + h2o[c] + c143coa[c]	Lipid Metabolism:Biosynthesis of unsaturated fatty acids	PKS	0.0555831
polyketide synthase pathway	c143coa[c] + malcoa[c] + 2 nadph[c] + 2 h[c] -> co2[c] + 2 nadp[c] + coa[c] + h2o[c] + c163coa[c]	Lipid Metabolism:Biosynthesis of unsaturated fatty acids	PKS	0.0555831
polyketide synthase pathway	c164coa[c] + malcoa[c] + 2 nadph[c] + 2 h[c] -> co2[c] + 2 nadp[c] + coa[c] + h2o[c] + c184(3)coa[c]	Lipid Metabolism:Biosynthesis of unsaturated fatty acids	PKS	0.0555831
polyketide synthase pathway	c185(3)coa[c] + malcoa[c] + 2 nadph[c] + 2 h[c] -> co2[c] + 2 nadp[c] + coa[c] + h2o[c] + c205(3)coa[c]	Lipid Metabolism:Biosynthesis of unsaturated fatty acids	PKS	0.0555831
polyketide synthase pathway	c205(3)coa[c] + malcoa[c] + 2 nadph[c] + 2 h[c] -> co2[c] + 2 nadp[c] + coa[c] + h2o[c] + c225(3)coa[c]	Lipid Metabolism:Biosynthesis of unsaturated fatty acids	PKS	0.0555831
