# Supplementary material for: Reconstruction and analysis of the genome-scale metabolic model of schizochytrium limacinum SR21 for docosahexaenoic acid production
Source: BMC Genomics. 2015 Oct 16;16:799. doi: 10.1186/s12864-015-2042-y (PMC4609125; doi:10.1186/s12864-015-2042-y)
Supplement: Additional file 7: — Potential targets identified by MOMA which could enhance DHA production. (XLSX 10 kb) [file 12864_2015_2042_MOESM7_ESM.xlsx]

## Sheet: Sheet1
reaction			DHA	fPH
h2o[c] + nad[c] + acal[c] -> 2 h[c] + nadh[c] + ac[c]	1.2.1.3	ALDH	0.0135	1.24892
ac[c] + coa[c] + atp[c] -> accoa[c] + ppi[c] + amp[c] + h[c]	6.2.1.1	ACS	0.0141	1.29548
pi[m] + adp[m] + succoa[m] <=> succ[m] + coa[m] + atp[m]	6.2.1.4;6.2.1.5	SUCLG	0.0208	1.34355
atp[c] + r5p[c] <=> h[c] + amp[c] + prpp[c]	2.7.6.1	PRPS	0.0152	1.34447
man6p[c] -> man1p[c]	5.4.2.8	PMM	0.0122	1.15033
gdp[c] + man1p[c] <=> pi[c] + gdpman[c]	2.7.7.13/2.7.7.22	GMPP	0.0122	1.15033
nadp[c] + mal[c] -> pyr[c] + nadph[c] + co2[c]	1.1.1.40	ME	0.0358	1.23574
rmecoa[m] <=> succoa[m]	5.4.99.2	MUT	0.0183	1.28425
h2o[m] + hyisocoa[m] -> 3 h[m] + coa[m] + hyisorate[m]	3.1.2.4	HIBCH	0.0183	1.28425
coa[m] + nad[m] + mmshy[m] -> nadh[m] + h[m] + rmecoa[m]	1.2.1.18	ALDH6A1	0.0183	1.28425
2 pyr[c] + h[c] <=> co2[c] + aclac[c]	2.2.1.6	AHAS	0.0439	2.25071
xyl[c] + nad[c] + h[c] <=> xul[c] + nadh[c]	1.1.1.9	XYL2	0.0141	1.25254
h2o[c] + asn[c] -> nh3[c] + asp[c]	3.5.1.1	ASPG	0.015	1.37817
asp[c] + gtp[c] + imp[c] <=> 2 h[c] + pi[c] + gdp[c] + asuc[c]	6.3.4.4	ADSS	0.0149	1.32739
asuc[c] <=> amp[c] + fum[c]	4.3.2.2	ADSL	0.0149	1.32739
h2o[c] + llct[c] <=> nh3[c] + cys[c] + obut[c]	4.4.1.1	CTH	0.0113	1.10992
ser[m] -> nh3[m] + pyr[m]	4.3.1.17;4.3.1.19	SDSL	0.0191	1.57308
thr[c] -> gly[c] + acal[c]	4.1.2.5	THA	0.0157	1.2831
h2o[m] + maclcoa[m] + 2 h[m] <=> hyisocoa[m]	4.2.1.17	ECHS1	0.0183	1.28425
nad[m] + hyisorate[m] <=> h[m] + nadh[m] + mmshy[m]	1.1.1.31;1.1.1.35	HIBADH	0.0183	1.28425
aclac[c] -> hmobut[c]	1.1.1.86	KAR	0.0434	2.23058
hmobut[c] + nadph[c] + h[c] -> nadp[c] + dmbut[c]	1.1.1.86	KAR	0.0434	2.23058
dmbut[m] -> h2o[m] + oival[m]	4.2.1.9	DHAD	0.0379	2.1451
dmbut[c] -> h2o[c] + oival[c]	4.2.1.9	DHAD	0.0173	1.42923
gdp[c] + pep[c] + h[c] -> gtp[c] + pyr[c]	2.7.1.40	PKLR	0.012	1.12538
h2o[c] + metthf[c] + oival[c] -> thf[c] + akp[c]	2.1.2.11	PANB2	0.0268	1.9998
h[c] + nadph[c] + akp[c] -> nadp[c] + pant[c]	1.1.1.169	2KAR	0.0268	1.9998
gl3p[c] + 1.7453 c160coa[c] + 0.0994 c161coa[c] + 0.0489 c180coa[c] + 0.1131 c225(6)coa[c] + 0.3297 c226(3)coa[c] + 3 h[c] -> coa[c] + agl3p[c]	2.3.1.15	GPAM	0.0449	1.66951
1.7453 c160coa[c] + 0.0994 c161coa[c] + 0.0489 c180coa[c] + 0.1131 c225(6)coa[c] + 0.3297 c226(3)coa[c] + agl3p[c] -> coa[c] + pa[c]	2.3.1.51	AGPAT1	0.0448	1.67716
c226(3)coa[c] + h2o[c] -> c226(3)[c] + coa[c] + h[c]	3.1.2.2	ACOT	0.0203	1.9218
c205(3)coa[c] + malcoa[c] + 2 nadph[c] + 2 h[c] -> co2[c] + 2 nadp[c] + coa[c] + h2o[c] + c225(3)coa[c]	PKS	KS,KR	0.0305	1.53274
c225(3)coa[c] -> c226(3)coa[c] + h2o[c]	PKS	DH	0.0866	4.51683
