# Supplementary material for: Reconstruction and analysis of the genome-scale metabolic model of schizochytrium limacinum SR21 for docosahexaenoic acid production
Source: BMC Genomics. 2015 Oct 16;16:799. doi: 10.1186/s12864-015-2042-y (PMC4609125; doi:10.1186/s12864-015-2042-y)
Supplement: Additional file 8: — Detailed information about the biomass composition of S. limacinum. (XLSX 173 kb) [file 12864_2015_2042_MOESM8_ESM.xlsx]

## Sheet: Sheet1
Table 1 Cellular macromolecular composition
component	Pyle et al. 2008	translated content(%w/w)
lipid	44.61	39.4779
protein	13.05	11.5487
carbohydrate	33.38	29.5398
ash	7.99	7.0708
moisture	0.97	0.858407
RNA	9.7	8.58407
DNA	3.3	2.92035
Total	113	100
RNA and DNA content of ATCC MYA-1381 were assumed as the same of iCCe806
Table 2 Protein composition			Pyle et al. 2008
Amino Acid	MW (g/mol)	P*MW (%)	by weight (%)	mmol/gDW
met	149.05	1.2	0.138584	0.00929782
gly	75.03	4.1	0.473496	0.0631075
gln	146.07	4	0.461947	0.031625
ile	131.09	4.3	0.496593	0.0378818
ser	105.04	4.9	0.565885	0.0538733
ala	89.05	5.8	0.669823	0.0752188
leu	131.09	7.5	0.86615	0.066073
thr	119.06	5.1	0.588982	0.0494694
trp	204.09	2.2	0.254071	0.012449
glu	146.05	12	1.38584	0.0948881
val	117.08	5.4	0.623628	0.0532651
phe	165.08	4.6	0.531239	0.0321807
his	155.07	2.2	0.254071	0.0163843
asp	132.04	7.2	0.831504	0.0629737
pro	115.06	3.9	0.450398	0.0391446
lys	147.11	6.6	0.762212	0.0518124
asn	132.05	2.4	0.277168	0.0209896
arg	175.11	7.8	0.900796	0.0514417
tyr	181.07	4	0.461947	0.0255121
cys	121.02	4.8	0.554336	0.0458053
0.0093 met[c] + 0.0631 gly[c] + 0.0316 gln[c] + 0.0379 ile[c] + 0.0539 ser[c] + 0.0752 ala[c] + 0.0661 leu[c] + 0.0495 thr[c] + 0.0124 trp[c] + 0.0949 glu[c] + 0.0533 val[c] + 0.0322 phe[c] + 0.0164 his[c] + 0.0630 asp[c] + 0.0391 pro[c] + 0.0518 lys[c] + 0.0210 asn[c] + 0.0514 arg[c] + 0.0255 tyr[c] + 0.0458 cys[c]
Table 3 DNA composition
G+C%	45.17
	(mol/mol)	MW of residue (g/mol)	Weight g (if total 1 mol DNA)	Content mmol/g DCW
dAMP	0.2741	313.2	85.8481	0.0259114
dTMP	0.2741	304.2	83.3812	0.0259114
dCMP	0.2259	289.2	65.3303	0.0213549
dGMP	0.2259	329.2	74.3663	0.0213549
			308.926
G+C content was count based the sequence downloaded from JGI database
0.02591 damp[c] + 0.02591 dtmp[c] + 0.02135 dcmp[c] + 0.02135 dgmp[c]
Table 4 RNA composition
	mRNA(mol/mol)	MW of residue (g/mol)	Weight g (if total 1 mol DNA)	Content mmol/g DCW
AMP	0.2522	329.2	83.0242	0.0673134
UMP	0.2468	306.2	75.5702	0.0658721
CMP	0.2481	305.2	75.7201	0.0662191
GMP	0.2529	345.2	87.3011	0.0675002
Average molecular weight of RNA			321.616
0.06731 amp[c] + 0.06587 ump[c] + 0.06622 cmp[c] + 0.06750 gmp[c]
Table 5 Lipid composition
Lipid content and composition (% of total lipid) of Schizochytrium				(Wang et al 2011)
Microalgae	Lipid class distribution (% relative to total lipids)
	Unsaponifiable matter (UM)	Acyl lipids
		Polar lipid	TAG	FFA
Schizochytrium	4.5	14	69	12.6
	5.14874	16.0183	78.9474
Free fatty acid composition
	%w/w of total fatty acid
	Yokochi et al. 1998	Chin et al. 2006	Chi et al. 2007	average content(%w/w of total fatty acid)	translated content(%w/w of total fatty acid)	average content(%w/w of DW)	MW(g/mol)	content(mmol/gDW)
140	3.4	0	4.74	2.71333	2.81165	0.139857	228.27	0.00612684
160	49.4	55.9	55.54	53.6133	55.5559	2.76347	255.42	0.108193
161	0	0.1	0	0.0333333	0.0345411	0.00171815	253.42	6.77985e-05
180	1.2	1.5	0.98	1.22667	1.27111	0.0632279	283.47	0.0022305
181	0	0.1	0	0.0333333	0.0345411	0.00171815	281.46	6.10442e-05
182(6)	0	0.1	0	0.0333333	0.0345411	0.00171815	279.44	6.14854e-05
205(3)	0.8	0.6	0	0.466667	0.483576	0.0240541	302.45	0.000795308
225(6)	6.3	4.9	5.55	5.58333	5.78564	0.28779	328.52	0.00876019
226(3)	32.5	32.7	33.2	32.8	33.9885	1.69066	328.49	0.0514676
				96.5033	100
Fatty acid = 0.0061 c140[c] + 0.1082 c160[c] + 0.0001 c161[c] + 0.0022 c180[c] + 0.0001 c181[c] + 0.0001 c182(6)[c] + 0.0008 c205(3)[c] + 0.0088 c225(6)[c] + 0.0515 c226(3)[c]
Glycerolipid composition
tagly composition	%w/w of tagly	%w/w of DW	MW(g/mol)	content(mmol/gDW)	mol/mol of tagly	average MW(g/mol)			MW(g/mol)	mmol/gDW
140	4.3	1.34017	228.27	0.0587099	0.0525214	11.9891	0.169777	glycerol	92.09
160	52.4	16.3314	255.42	0.639393	0.571997	146.099	1.849	tagly	901.28	0.345805
161	11.4	3.55301	253.42	0.140202	0.125424	31.785	0.405437
180	1.9	0.592168	283.47	0.02089	0.018688	5.2975	0.0604096
181	0.2	0.0623335	281.46	0.00221465	0.00198121	0.557631	0.00640432
182(6)	0.3	0.0935002	279.44	0.00334599	0.0029933	0.836447	0.00967592
183(3)	0.4	0.124667	277.44	0.00449348	0.00401983	1.11526	0.0129942
225(6)	6	1.87	328.52	0.0569221	0.0509221	16.7289	0.164607
226(3)	20.2	6.29568	328.49	0.191655	0.171453	56.3207	0.554228
total				1.11783		270.73
tagly = 0.1698 c140[c] + 1.849 c160[c] + 0.4054 c161[c] + 0.06041 c180[c] + 0.006404 c181[c] + 0.00968 c182(6)[c] + 0.01299 c183(3)[c] + 0.16461 c225(6)[c] + 0.55423 c226(3)[c]
Polar lipid class composition of Schizochytrium
	PC	PE	PG	DGDG	SG	MGDG
Schizochytrium	35.4	49.5	0.8	0.6	4	9.7
dagly composition	%w/w of dagly	%w/w of DW	MW(g/mol)	content(mmol/gDW)	mol/mol of dagly	average MW(g/mol)			MW(g/mol)	mmol/gDW
140	0	0	228.27	0	0	0	0	glycerol	92.09
160	70.8	0.026863	255.42	0.00105172	0.747032	190.807	1.74528	dagly	629.632	0.000602608
161	4	0.00151768	253.42	5.98881e-05	0.0425383	10.7801	0.0993815
180	2.2	0.000834727	283.47	2.94467e-05	0.0209159	5.92903	0.0488655
181	0	0	281.46	0	0	0	0
182(6)	0	0	279.44	0	0	0	0
183(3)	0	0	277.44	0	0	0	0
225(6)	5.9	0.00223859	328.52	6.81415e-05	0.0484006	15.9006	0.113078
226(3)	17.2	0.00652605	328.49	0.000198668	0.141113	46.3542	0.32968
total				0.00140786		269.771
dagly = 1.7453 c160[c] + 0.0994 c161[c] + 0.0489 c180[c] + 0.1131 c225(6)[c] + 0.3297 c226(3)[c]
magly composition	%w/w of magly	%w/w of DW	MW(g/mol)	content(mmol/gDW)	mol/mol of magly	average MW(g/mol)			MW(g/mol)	mmol/gDW
140	1.4	0.00858757	228.27	0.000376202	0.0181494	4.14295	0.0416425	glycerol	92.09
160	31.9	0.195674	255.42	0.00766087	0.369588	94.4001	0.847995	dagly	678.981	0.00903409
161	3.9	0.0239225	253.42	0.000943987	0.0455413	11.5411	0.104492
180	2	0.012268	283.47	0.000432778	0.0208788	5.9185	0.047905
181	0.7	0.00429378	281.46	0.000152554	0.00735975	2.07148	0.0168865
182(6)	1	0.00613398	279.44	0.00021951	0.0105899	2.95925	0.0242979
183(3)	0	0	277.44	0	0	0	0
225(6)	17	0.104278	328.52	0.00317416	0.153133	50.3073	0.351354
226(3)	41.6	0.255173	328.49	0.00776807	0.37476	123.105	0.859862
total				0.0207281		294.446
magly = 0.0416 c140[c] + 0.848 c160[c] + 0.1045 c161[c] + 0.04791 c180[c] + 0.01689 c181[c] + 0.0243 c182(6)[c] + 0.3514 c225(6)[c] + 0.8599 c226(3)[c]
PC composition	%w/w of PC	%w/w of DW	MW(g/mol)	content(mmol/gDW)	mol/mol of PC	average MW(g/mol)				MW(g/mol)	mmol/gDW
140	0.3	0.00671576	228.27	0.000294202	0.00422074	0.963468	0.0124135	PC	C10H18NO8PR2	944.545	0.0237001
160	11.2	0.250722	255.42	0.00981605	0.140825	35.9695	0.414177
161	0.9	0.0201473	253.42	0.000795015	0.0114056	2.8904	0.0335447
180	0.2	0.00447717	283.47	0.000157942	0.00226589	0.642312	0.00666416
181	0	0	281.46	0	0	0	0
182(6)	0.3	0.00671576	279.44	0.000240329	0.00344785	0.963468	0.0101404
183(3)	0	0	277.44	0	0	0	0
225(6)	34.5	0.772312	328.52	0.0235088	0.337266	110.799	0.991928
226(3)	51.2	1.14616	328.49	0.0348916	0.500569	164.432	1.47221
total				0.069704	1	316.66
PC = 0.0124 c140[c] + 0.4142 c160[c] + 0.03355 c161[c] + 0.00666 c180[c] + 0.01014 c182(6)[c] + 0.9919 c225(6)[c] + 1.4722 c226(3)[c]
PE composition	%w/w of PE	%w/w of DW	MW(g/mol)	content(mmol/gDW)	mol/mol of PC	average MW(g/mol)				MW(g/mol)	mmol/gDW
140	0.4	0.0125209	228.27	0.000548513	0.00546972	1.24857	0.0154041	PE	C7H12NO8PR2	879.073	0.0356082
160	22.8	0.713691	255.42	0.0279419	0.278634	71.1686	0.784702
161	2.5	0.0782556	253.42	0.00308798	0.030793	7.80357	0.086721
180	0.3	0.00939068	283.47	0.000331276	0.00330345	0.936429	0.00930335
181	0.1	0.00313023	281.46	0.000111214	0.00110901	0.312143	0.00312326
182(6)	0.2	0.00626045	279.44	0.000224036	0.00223406	0.624286	0.00629168
183(3)	0	0	277.44	0	0	0	0
225(6)	13	0.406929	328.52	0.0123867	0.123519	40.5786	0.347862
226(3)	58.4	1.82805	328.49	0.0556501	0.554938	182.291	1.56284
total				0.100282	1	304.964
PE = 0.0154 c140[c] + 0.7847 c160[c] + 0.0867 c161[c] + 0.0093 c180[c] + 0.003123 c181[c] + 0.00629 c182(6)[c] + 0.3479 c225(6)[c] + 1.5628 c226(3)[c]
PG composition	%w/w of PG	%w/w of DW	MW(g/mol)	content(mmol/gDW)	mol/mol of PC	average MW(g/mol)				MW(g/mol)	mmol/gDW
140	0	0	228.27	0	0	0	0	PG	C8H13O10PR2	846.624	0.000597544
160	61	0.0308596	255.42	0.00120819	0.623846	159.343	2.02193
161	8.2	0.00414834	253.42	0.000163694	0.0845231	21.4198	0.273945
180	5.7	0.0028836	283.47	0.000101725	0.0525255	14.8894	0.170239
181	0	0	281.46	0	0	0	0
182(6)	2.1	0.00106238	279.44	3.80182e-05	0.0196306	5.48557	0.063624
183(3)	0	0	277.44	0	0	0	0
225(6)	3.2	0.00161886	328.52	4.92775e-05	0.0254443	8.35896	0.0824667
226(3)	24.4	0.0123438	328.49	0.000375775	0.194031	63.7371	0.628866
total				0.00193668	1	273.234
PG = 2.022 c160[c] + 0.2739 c161[c] + 0.1702 c180[c] + 0.06362 c182(6)[c] + 0.08247 c225(6)[c] + 0.6289 c226(3)[c]
Sterio composition
GC analysis (%) of the unsaponifiable matter of total lipids
	Abbreviation	Sterol Content (w/w of lipid)	%w/w of DW	MW(g/mol)	content(mmol/gDW)
Squalene	sql	15.4	0.00313023	410.718	0.00762135
Cholesterol	chtrol	28.9	0.00587425	386.654	0.0151926
Stigmasterol	stgsterol	55.7	0.0113217	412.69	0.0274338
carbohydrate composition
	%total sugar	average of total sugar	translated content	%w/w of DW	MW(g/mol)	content(mmol/gDW)
D-galactose	2~5	3.5	3.5	1.03389	180.16	0.0573875
L-galactose	95~98	96.5	96.5	28.5059	180.16	1.58226
total		100				1.63964
carbohydrate = 0.0574 gal[c] + 1.582 galtose[c]
metal ions composition
metal ions	formula	content(μg/g)	g/mol	mmol/gDW
boron	b	17.2	10.811	1.59097e-07	1.59097e-07	1.59097215798724E-07 b[c]
calcium	ca	506	40.078	1.26254e-06	1.26254e-06	1.26253805080094E-06 ca[c]
copper	cu	6.5	63.546	1.02288e-08	1.02288e-08	1.02288106253737E-08 cu[c]
iron	fe	69	55.845	1.23556e-07	1.23556e-07	1.23556271823798E-07 fe[c]
magnesium	mg	1825	24.305	7.50874e-06	7.50874e-06	7.50874305698416E-06 mg[c]
phosphorus	p	2595	30.973	8.37826e-06	8.37826e-06	8.37826494043199E-06 p[c]
potassium	k	5503	39.0983	1.40748e-05	1.40748e-05	1.40747807449429E-05 k[c]
silicon	si	16.1	28.0855	5.7325e-08	5.7325e-08	5.73249541578395E-08 si[c]
sodium	na	156650	22.9898	0.000681389	0.000681389	0.000681389137791542 na[c]
sulfur	s	6145	32.065	1.91642e-05	1.91642e-05	1.91641977233744E-05 s[c]
1.59097215798724E-07 b[c] + 1.26253805080094E-06 ca[c] + 1.02288106253737E-08 cu[c] + 1.23556271823798E-07 fe[c] + 7.50874305698416E-06 mg[c] + 8.37826494043199E-06 p[c] + 1.40747807449429E-05 k[c] + 5.73249541578395E-08 si[c] + 0.000681389137791542 na[c] + 1.91641977233744E-05 s[c]
